# Supplementary material for: Few-shot drug synergy prediction via rapid cross-tier adaptation meta-optimization
Source: Brief Bioinform. 2025 Dec 17;26(6):bbaf683. doi: 10.1093/bib/bbaf683 (PMC12710477; doi:10.1093/bib/bbaf683)
Supplement: supp-Table_S1_bbaf683 [file supp-table_s1_bbaf683.xlsx]

## Sheet: TABLE S2
TABLE S1 The does pair tested for a drug pair
Drug_A Name	Pubchem CID_A	Drug_B Name	Pubchem CID_B	Data_source	Does Pair
Aminolevulinic Acid	137	Altretamine	2123	NCI-ALMANAC	3x3|5x3
Aminolevulinic Acid	137	Anastrozole	2187	NCI-ALMANAC	3x3|5x3
Aminolevulinic Acid	137	Celecoxib	2662	NCI-ALMANAC	3x3|5x3
Aminolevulinic Acid	137	Chlorambucil	2708	NCI-ALMANAC	3x3|5x3
Aminolevulinic Acid	137	Fluorouracil	3385	NCI-ALMANAC	3x3|5x3
Aminolevulinic Acid	137	Hydroxyurea	3657	NCI-ALMANAC	3x3|5x3
Aminolevulinic Acid	137	Letrozole	3902	NCI-ALMANAC	3x3|5x3
Aminolevulinic Acid	137	Lomustine	3950	NCI-ALMANAC	3x3|5x3
Aminolevulinic Acid	137	Mechlorethamine	4033	NCI-ALMANAC	3x3|5x3
Aminolevulinic Acid	137	Mitotane	4211	NCI-ALMANAC	3x3|5x3
Aminolevulinic Acid	137	Mitoxantrone	4212	NCI-ALMANAC	3x3|5x3
Aminolevulinic Acid	137	Raloxifene	5035	NCI-ALMANAC	3x3|5x3
Aminolevulinic Acid	137	Imatinib	5291	NCI-ALMANAC	3x3|5x3
Aminolevulinic Acid	137	Vorinostat	5311	NCI-ALMANAC	3x3|5x3
Aminolevulinic Acid	137	Temozolomide	5394	NCI-ALMANAC;STANFORD	3x3|5x3;1x1
Aminolevulinic Acid	137	Thiotepa	5453	NCI-ALMANAC	3x3|5x3
Aminolevulinic Acid	137	Floxuridine	5790	NCI-ALMANAC	3x3|5x3
Aminolevulinic Acid	137	Triethylenemelamine	5799	NCI-ALMANAC	3x3|5x3
Aminolevulinic Acid	137	Vincristine	5978	NCI-ALMANAC	3x3|5x3
Aminolevulinic Acid	137	Uracil mustard	6194	NCI-ALMANAC	3x3|5x3
Aminolevulinic Acid	137	Cytarabine	6253	NCI-ALMANAC	3x3|5x3
Aminolevulinic Acid	137	Azacitidine	9444	NCI-ALMANAC	3x3|5x3
Aminolevulinic Acid	137	Megestrol Acetate	11683	NCI-ALMANAC	3x3|5x3
Aminolevulinic Acid	137	Vinblastine	13342	NCI-ALMANAC	3x3|5x3
Aminolevulinic Acid	137	Cladribine	20279	NCI-ALMANAC	3x3|5x3
Aminolevulinic Acid	137	Daunorubicin	30323	NCI-ALMANAC	3x3|5x3
Aminolevulinic Acid	137	Doxorubicin	31703	NCI-ALMANAC	3x3|5x3
Aminolevulinic Acid	137	Paclitaxel	36314	NCI-ALMANAC	3x3|5x3
Aminolevulinic Acid	137	Etoposide	36462	NCI-ALMANAC	3x3|5x3
Aminolevulinic Acid	137	Carboplatin	38904	NCI-ALMANAC	3x3|5x3
Aminolevulinic Acid	137	Exemestane	60198	NCI-ALMANAC	3x3|5x3
Aminolevulinic Acid	137	Gemcitabine	60750	NCI-ALMANAC	3x3|5x3
Aminolevulinic Acid	137	Capecitabine	60953	NCI-ALMANAC	3x3|5x3
Aminolevulinic Acid	137	Bendamustine	65628	NCI-ALMANAC	3x3|5x3
Aminolevulinic Acid	137	Dexrazoxane	71384	NCI-ALMANAC	3x3|5x3
Aminolevulinic Acid	137	Fulvestrant	104741	NCI-ALMANAC	3x3|5x3
Aminolevulinic Acid	137	SN 38 Lactone	104842	NCI-ALMANAC	3x3|5x3
Aminolevulinic Acid	137	Clofarabine	119182	NCI-ALMANAC	3x3|5x3
Aminolevulinic Acid	137	Gefitinib	123631	NCI-ALMANAC	3x3|5x3
Aminolevulinic Acid	137	Methotrexate	126941	NCI-ALMANAC	3x3|5x3
Aminolevulinic Acid	137	Abiraterone	132971	NCI-ALMANAC	3x3|5x3
Aminolevulinic Acid	137	Pralatrexate	148121	NCI-ALMANAC	3x3|5x3
Aminolevulinic Acid	137	Docetaxel	148124	NCI-ALMANAC	3x3|5x3
Aminolevulinic Acid	137	Plicamycin	163659	NCI-ALMANAC	3x3|5x3
Aminolevulinic Acid	137	Lapatinib	208908	NCI-ALMANAC	3x3|5x3
Aminolevulinic Acid	137	Sorafenib	216239	NCI-ALMANAC	3x3|5x3
Aminolevulinic Acid	137	Lenalidomide	216326	NCI-ALMANAC	3x3|5x3
Aminolevulinic Acid	137	Tretinoin	444795	NCI-ALMANAC	3x3|5x3
Aminolevulinic Acid	137	Pemetrexed	446556	NCI-ALMANAC	3x3|5x3
Aminolevulinic Acid	137	Teniposide	452548	NCI-ALMANAC	3x3|5x3
Aminolevulinic Acid	137	Valrubicin	454216	NCI-ALMANAC	3x3|5x3
Aminolevulinic Acid	137	Dactinomycin	457193	NCI-ALMANAC	3x3|5x3
Aminolevulinic Acid	137	Melphalan	460612	NCI-ALMANAC	3x3|5x3
Aminolevulinic Acid	137	Nilotinib	644241	NCI-ALMANAC	3x3|5x3
Aminolevulinic Acid	137	Fludarabine	657237	NCI-ALMANAC	3x3|5x3
Aminolevulinic Acid	137	Mercaptopurine	667490	NCI-ALMANAC	3x3|5x3
Aminolevulinic Acid	137	Thioguanine	2723601	NCI-ALMANAC	3x3|5x3
Aminolevulinic Acid	137	Tamoxifen	2733526	NCI-ALMANAC	3x3|5x3
Aminolevulinic Acid	137	Nelarabine	3011155	NCI-ALMANAC	3x3|5x3
Aminolevulinic Acid	137	Dasatinib	3062316	NCI-ALMANAC	3x3|5x3
Aminolevulinic Acid	137	Vandetanib	3081361	NCI-ALMANAC	3x3|5x3
Aminolevulinic Acid	137	Sirolimus	5284616	NCI-ALMANAC	3x3|5x3
Aminolevulinic Acid	137	Sunitinib	5329102	NCI-ALMANAC	3x3|5x3
Aminolevulinic Acid	137	Romidepsin	5352062	NCI-ALMANAC	3x3|5x3
Aminolevulinic Acid	137	Dacarbazine	5353562	NCI-ALMANAC	3x3|5x3
Aminolevulinic Acid	137	Bleomycin	5360373	NCI-ALMANAC	3x3|5x3
Aminolevulinic Acid	137	Everolimus	6442177	NCI-ALMANAC	3x3|5x3
Aminolevulinic Acid	137	Axitinib	6450551	NCI-ALMANAC	3x3|5x3
Aminolevulinic Acid	137	Cabazitaxel	9854073	NCI-ALMANAC	3x3|5x3
Aminolevulinic Acid	137	Pazopanib	10113978	NCI-ALMANAC	3x3|5x3
Aminolevulinic Acid	137	Crizotinib	11626560	NCI-ALMANAC	3x3|5x3
Aminolevulinic Acid	137	Vismodegib	24776445	NCI-ALMANAC	3x3|5x3
Aminolevulinic Acid	137	Ruxolitinib	25126798	NCI-ALMANAC	3x3|5x3
Aminolevulinic Acid	137	Vemurafenib	42611257	NCI-ALMANAC	3x3|5x3
Aminolevulinic Acid	137	Vinorelbine	44424639	NCI-ALMANAC	3x3|5x3
5-Hydroxytryptophan	144	Temozolomide	5394	STANFORD	1x1
Mepacrine	237	Aminolevulinic Acid	137	NCI-ALMANAC	3x3|5x3
Mepacrine	237	Allopurinol	2094	NCI-ALMANAC	3x3|5x3
Mepacrine	237	Altretamine	2123	NCI-ALMANAC	3x3|5x3
Mepacrine	237	Anastrozole	2187	NCI-ALMANAC	3x3|5x3
Mepacrine	237	Busulfan	2478	NCI-ALMANAC	3x3|5x3
Mepacrine	237	Celecoxib	2662	NCI-ALMANAC	3x3|5x3
Mepacrine	237	Chlorambucil	2708	NCI-ALMANAC	3x3|5x3
Mepacrine	237	Fluorouracil	3385	NCI-ALMANAC	3x3|5x3
Mepacrine	237	Hydroxyurea	3657	NCI-ALMANAC	3x3|5x3
Mepacrine	237	Letrozole	3902	NCI-ALMANAC	3x3|5x3
Mepacrine	237	Lomustine	3950	NCI-ALMANAC	3x3|5x3
Mepacrine	237	Mechlorethamine	4033	NCI-ALMANAC	3x3|5x3
Mepacrine	237	Mitotane	4211	NCI-ALMANAC	3x3|5x3
Mepacrine	237	Mitoxantrone	4212	NCI-ALMANAC	3x3|5x3
Mepacrine	237	Raloxifene	5035	NCI-ALMANAC	3x3|5x3
Mepacrine	237	Imatinib	5291	NCI-ALMANAC	3x3|5x3
Mepacrine	237	Vorinostat	5311	NCI-ALMANAC	3x3|5x3
Mepacrine	237	Temozolomide	5394	NCI-ALMANAC	3x3|5x3
Mepacrine	237	Thiotepa	5453	NCI-ALMANAC	3x3|5x3
Mepacrine	237	Floxuridine	5790	NCI-ALMANAC	3x3|5x3
Mepacrine	237	Triethylenemelamine	5799	NCI-ALMANAC	3x3|5x3
Mepacrine	237	Vincristine	5978	NCI-ALMANAC	3x3|5x3
Mepacrine	237	Uracil mustard	6194	NCI-ALMANAC	3x3|5x3
Mepacrine	237	Cytarabine	6253	NCI-ALMANAC	3x3|5x3
Mepacrine	237	Azacitidine	9444	NCI-ALMANAC	3x3|5x3
Mepacrine	237	Megestrol Acetate	11683	NCI-ALMANAC	3x3|5x3
Mepacrine	237	Vinblastine	13342	NCI-ALMANAC	3x3|5x3
Mepacrine	237	Cladribine	20279	NCI-ALMANAC	3x3|5x3
Mepacrine	237	Daunorubicin	30323	NCI-ALMANAC	3x3|5x3
Mepacrine	237	Doxorubicin	31703	NCI-ALMANAC	3x3|5x3
Mepacrine	237	Paclitaxel	36314	NCI-ALMANAC	3x3|5x3
Mepacrine	237	Etoposide	36462	NCI-ALMANAC	3x3|5x3
Mepacrine	237	Carboplatin	38904	NCI-ALMANAC	3x3|5x3
Mepacrine	237	Exemestane	60198	NCI-ALMANAC	3x3|5x3
Mepacrine	237	Gemcitabine	60750	NCI-ALMANAC	3x3|5x3
Mepacrine	237	Capecitabine	60953	NCI-ALMANAC	3x3|5x3
Mepacrine	237	Bendamustine	65628	NCI-ALMANAC	3x3|5x3
Mepacrine	237	Zoledronic Acid	68740	NCI-ALMANAC	3x3|5x3
Mepacrine	237	Dexrazoxane	71384	NCI-ALMANAC	3x3|5x3
Mepacrine	237	Fulvestrant	104741	NCI-ALMANAC	3x3|5x3
Mepacrine	237	SN 38 Lactone	104842	NCI-ALMANAC	3x3|5x3
Mepacrine	237	Clofarabine	119182	NCI-ALMANAC	3x3|5x3
Mepacrine	237	Gefitinib	123631	NCI-ALMANAC	3x3|5x3
Mepacrine	237	Methotrexate	126941	NCI-ALMANAC	3x3|5x3
Mepacrine	237	Abiraterone	132971	NCI-ALMANAC	3x3|5x3
Mepacrine	237	Pralatrexate	148121	NCI-ALMANAC	3x3|5x3
Mepacrine	237	Docetaxel	148124	NCI-ALMANAC	3x3|5x3
Mepacrine	237	Plicamycin	163659	NCI-ALMANAC	3x3|5x3
Mepacrine	237	Lapatinib	208908	NCI-ALMANAC	3x3|5x3
Mepacrine	237	Sorafenib	216239	NCI-ALMANAC	3x3|5x3
Mepacrine	237	Lenalidomide	216326	NCI-ALMANAC	3x3|5x3
Mepacrine	237	Tretinoin	444795	NCI-ALMANAC	3x3|5x3
Mepacrine	237	Pemetrexed	446556	NCI-ALMANAC	3x3|5x3
Mepacrine	237	Teniposide	452548	NCI-ALMANAC	3x3|5x3
Mepacrine	237	Valrubicin	454216	NCI-ALMANAC	3x3|5x3
Mepacrine	237	Dactinomycin	457193	NCI-ALMANAC	3x3|5x3
Mepacrine	237	Melphalan	460612	NCI-ALMANAC	3x3|5x3
Mepacrine	237	Nilotinib	644241	NCI-ALMANAC	3x3|5x3
Mepacrine	237	Fludarabine	657237	NCI-ALMANAC	3x3|5x3
Mepacrine	237	Mercaptopurine	667490	NCI-ALMANAC	3x3|5x3
Mepacrine	237	Thioguanine	2723601	NCI-ALMANAC	3x3|5x3
Mepacrine	237	Tamoxifen	2733526	NCI-ALMANAC	3x3|5x3
Mepacrine	237	Nelarabine	3011155	NCI-ALMANAC	3x3|5x3
Mepacrine	237	Dasatinib	3062316	NCI-ALMANAC	3x3|5x3
Mepacrine	237	Vandetanib	3081361	NCI-ALMANAC	3x3|5x3
Mepacrine	237	Sirolimus	5284616	NCI-ALMANAC	3x3|5x3
Mepacrine	237	Sunitinib	5329102	NCI-ALMANAC	3x3|5x3
Mepacrine	237	Romidepsin	5352062	NCI-ALMANAC	3x3|5x3
Mepacrine	237	Dacarbazine	5353562	NCI-ALMANAC	3x3|5x3
Mepacrine	237	Bleomycin	5360373	NCI-ALMANAC	3x3|5x3
Mepacrine	237	Everolimus	6442177	NCI-ALMANAC	3x3|5x3
Mepacrine	237	Axitinib	6450551	NCI-ALMANAC	3x3|5x3
Mepacrine	237	Cabazitaxel	9854073	NCI-ALMANAC	3x3|5x3
Mepacrine	237	Pazopanib	10113978	NCI-ALMANAC	3x3|5x3
Mepacrine	237	Crizotinib	11626560	NCI-ALMANAC	3x3|5x3
Mepacrine	237	Vismodegib	24776445	NCI-ALMANAC	3x3|5x3
Mepacrine	237	Ruxolitinib	25126798	NCI-ALMANAC	3x3|5x3
Mepacrine	237	Vemurafenib	42611257	NCI-ALMANAC	3x3|5x3
Mepacrine	237	Vinorelbine	44424639	NCI-ALMANAC	3x3|5x3
Benzoic acid	243	Temozolomide	5394	STANFORD	1x1
Coumarin	323	Temozolomide	5394	STANFORD	1x1
Bupropion	444	Temozolomide	5394	STANFORD	1x1
Aminocaproic acid	564	Temozolomide	5394	STANFORD	1x1
Melatonin	896	Temozolomide	5394	STANFORD	1x1
Acetanilide	904	Temozolomide	5394	STANFORD	1x1
Naringenin	932	Temozolomide	5394	STANFORD	1x1
Nicotinamide	936	Temozolomide	5394	STANFORD	1x1
Nicotinic acid	938	Temozolomide	5394	STANFORD	1x1
Orotic acid	967	Temozolomide	5394	STANFORD	1x1
Pyrazinamide	1046	Temozolomide	5394	STANFORD	1x1
Uracil	1174	Temozolomide	5394	STANFORD	1x1
Vanillin	1183	Temozolomide	5394	STANFORD	1x1
PP1	1400	Temozolomide	5394	STANFORD	1x1
PD173074	1401	Embelin	3218	MIT-MELANOMA	2x2
PD173074	1401	Temozolomide	5394	STANFORD	1x1
PD173074	1401	TO-901317	447912	MIT-MELANOMA	2x2
PD173074	1401	TCS-PIM-1-4a	1361332	MIT-MELANOMA	2x2
PD173074	1401	KU-55933	5278396	MIT-MELANOMA	2x2
PD173074	1401	GW0742	9934458	MIT-MELANOMA	2x2
PD173074	1401	L-779450	9950176	MIT-MELANOMA	2x2
PD173074	1401	Dorsomorphin	11524144	MIT-MELANOMA	2x2
PD173074	1401	GW-2580	11617559	MIT-MELANOMA	2x2
PD173074	1401	AS-252424	11630874	MIT-MELANOMA	2x2
PD173074	1401	Nvp-tae 684	16038120	MIT-MELANOMA	2x2
PD173074	1401	GW-441756	16219401	MIT-MELANOMA	2x2
PD173074	1401	Tie2 kinase inhibitor	23625762	MIT-MELANOMA	2x2
PD173074	1401	JZL-184	25021165	MIT-MELANOMA	2x2
PD173074	1401	BI-D1870	25023738	MIT-MELANOMA	2x2
PD173074	1401	QS-11	42623900	MIT-MELANOMA	2x2
PD173074	1401	Lfm-a13	54676905	MIT-MELANOMA	2x2
PD173074	1401	TCS-401 Hydrochloride	56972185	MIT-MELANOMA	2x2
PD173074	1401	XAV-939	135418940	MIT-MELANOMA	2x2
3-Aminobenzamide	1645	Temozolomide	5394	STANFORD	1x1
4-Chloro-3-methylphenol	1732	Temozolomide	5394	STANFORD	1x1
Phenytoin	1775	Temozolomide	5394	STANFORD	1x1
Acemetacin	1981	Temozolomide	5394	STANFORD	1x1
Acetarsol	1985	Temozolomide	5394	STANFORD	1x1
Tyrphostin AG 1024	2044	Temozolomide	5394	STANFORD	1x1
6,7-Dimethoxy-3-phenylquinoxaline	2049	Temozolomide	5394	STANFORD	1x1
AG-1478	2051	Temozolomide	5394	STANFORD	1x1
Tyrphostin A23	2052	Temozolomide	5394	STANFORD	1x1
Albendazole	2082	Temozolomide	5394	STANFORD	1x1
Allopurinol	2094	Aminolevulinic Acid	137	NCI-ALMANAC	3x3|5x3
Allopurinol	2094	Altretamine	2123	NCI-ALMANAC	3x3|5x3
Allopurinol	2094	Anastrozole	2187	NCI-ALMANAC	3x3|5x3
Allopurinol	2094	Busulfan	2478	NCI-ALMANAC	3x3|5x3
Allopurinol	2094	Celecoxib	2662	NCI-ALMANAC	3x3|5x3
Allopurinol	2094	Chlorambucil	2708	NCI-ALMANAC	3x3|5x3
Allopurinol	2094	Fluorouracil	3385	NCI-ALMANAC	3x3|5x3
Allopurinol	2094	Hydroxyurea	3657	NCI-ALMANAC	3x3|5x3
Allopurinol	2094	Letrozole	3902	NCI-ALMANAC	3x3|5x3
Allopurinol	2094	Lomustine	3950	NCI-ALMANAC	3x3|5x3
Allopurinol	2094	Mechlorethamine	4033	NCI-ALMANAC	3x3|5x3
Allopurinol	2094	Mitotane	4211	NCI-ALMANAC	3x3|5x3
Allopurinol	2094	Mitoxantrone	4212	NCI-ALMANAC	3x3|5x3
Allopurinol	2094	Pipobroman	4842	NCI-ALMANAC	3x3|5x3
Allopurinol	2094	Raloxifene	5035	NCI-ALMANAC	3x3|5x3
Allopurinol	2094	Imatinib	5291	NCI-ALMANAC	3x3|5x3
Allopurinol	2094	Vorinostat	5311	NCI-ALMANAC	3x3|5x3
Allopurinol	2094	Temozolomide	5394	NCI-ALMANAC;STANFORD	3x3|5x3;1x1
Allopurinol	2094	Thiotepa	5453	NCI-ALMANAC	3x3|5x3
Allopurinol	2094	Floxuridine	5790	NCI-ALMANAC	3x3|5x3
Allopurinol	2094	Triethylenemelamine	5799	NCI-ALMANAC	3x3|5x3
Allopurinol	2094	Vincristine	5978	NCI-ALMANAC	3x3|5x3
Allopurinol	2094	Uracil mustard	6194	NCI-ALMANAC	3x3|5x3
Allopurinol	2094	Cytarabine	6253	NCI-ALMANAC	3x3|5x3
Allopurinol	2094	Azacitidine	9444	NCI-ALMANAC	3x3|5x3
Allopurinol	2094	Megestrol Acetate	11683	NCI-ALMANAC	3x3|5x3
Allopurinol	2094	Vinblastine	13342	NCI-ALMANAC	3x3|5x3
Allopurinol	2094	Cladribine	20279	NCI-ALMANAC	3x3|5x3
Allopurinol	2094	Daunorubicin	30323	NCI-ALMANAC	3x3|5x3
Allopurinol	2094	Doxorubicin	31703	NCI-ALMANAC	3x3|5x3
Allopurinol	2094	Paclitaxel	36314	NCI-ALMANAC	3x3|5x3
Allopurinol	2094	Etoposide	36462	NCI-ALMANAC	3x3|5x3
Allopurinol	2094	Carboplatin	38904	NCI-ALMANAC	3x3|5x3
Allopurinol	2094	Exemestane	60198	NCI-ALMANAC	3x3|5x3
Allopurinol	2094	Gemcitabine	60750	NCI-ALMANAC	3x3|5x3
Allopurinol	2094	Capecitabine	60953	NCI-ALMANAC	3x3|5x3
Allopurinol	2094	Bendamustine	65628	NCI-ALMANAC	3x3|5x3
Allopurinol	2094	Zoledronic Acid	68740	NCI-ALMANAC	3x3|5x3
Allopurinol	2094	Dexrazoxane	71384	NCI-ALMANAC	3x3|5x3
Allopurinol	2094	Fulvestrant	104741	NCI-ALMANAC	3x3|5x3
Allopurinol	2094	SN 38 Lactone	104842	NCI-ALMANAC	3x3|5x3
Allopurinol	2094	Clofarabine	119182	NCI-ALMANAC	3x3|5x3
Allopurinol	2094	Gefitinib	123631	NCI-ALMANAC	3x3|5x3
Allopurinol	2094	Methotrexate	126941	NCI-ALMANAC	3x3|5x3
Allopurinol	2094	Abiraterone	132971	NCI-ALMANAC	3x3|5x3
Allopurinol	2094	Pralatrexate	148121	NCI-ALMANAC	3x3|5x3
Allopurinol	2094	Docetaxel	148124	NCI-ALMANAC	3x3|5x3
Allopurinol	2094	Plicamycin	163659	NCI-ALMANAC	3x3|5x3
Allopurinol	2094	Lapatinib	208908	NCI-ALMANAC	3x3|5x3
Allopurinol	2094	Sorafenib	216239	NCI-ALMANAC	3x3|5x3
Allopurinol	2094	Lenalidomide	216326	NCI-ALMANAC	3x3|5x3
Allopurinol	2094	Tretinoin	444795	NCI-ALMANAC	3x3|5x3
Allopurinol	2094	Pemetrexed	446556	NCI-ALMANAC	3x3|5x3
Allopurinol	2094	Teniposide	452548	NCI-ALMANAC	3x3|5x3
Allopurinol	2094	Valrubicin	454216	NCI-ALMANAC	3x3|5x3
Allopurinol	2094	Dactinomycin	457193	NCI-ALMANAC	3x3|5x3
Allopurinol	2094	Melphalan	460612	NCI-ALMANAC	3x3|5x3
Allopurinol	2094	Nilotinib	644241	NCI-ALMANAC	3x3|5x3
Allopurinol	2094	Fludarabine	657237	NCI-ALMANAC	3x3|5x3
Allopurinol	2094	Mercaptopurine	667490	NCI-ALMANAC	3x3|5x3
Allopurinol	2094	Thioguanine	2723601	NCI-ALMANAC	3x3|5x3
Allopurinol	2094	Tamoxifen	2733526	NCI-ALMANAC	3x3|5x3
Allopurinol	2094	Nelarabine	3011155	NCI-ALMANAC	3x3|5x3
Allopurinol	2094	Dasatinib	3062316	NCI-ALMANAC	3x3|5x3
Allopurinol	2094	Vandetanib	3081361	NCI-ALMANAC	3x3|5x3
Allopurinol	2094	Sirolimus	5284616	NCI-ALMANAC	3x3|5x3
Allopurinol	2094	Sunitinib	5329102	NCI-ALMANAC	3x3|5x3
Allopurinol	2094	Romidepsin	5352062	NCI-ALMANAC	3x3|5x3
Allopurinol	2094	Dacarbazine	5353562	NCI-ALMANAC	3x3|5x3
Allopurinol	2094	Bleomycin	5360373	NCI-ALMANAC	3x3|5x3
Allopurinol	2094	Everolimus	6442177	NCI-ALMANAC	3x3|5x3
Allopurinol	2094	Axitinib	6450551	NCI-ALMANAC	3x3|5x3
Allopurinol	2094	Cabazitaxel	9854073	NCI-ALMANAC	3x3|5x3
Allopurinol	2094	Pazopanib	10113978	NCI-ALMANAC	3x3|5x3
Allopurinol	2094	Crizotinib	11626560	NCI-ALMANAC	3x3|5x3
Allopurinol	2094	Vismodegib	24776445	NCI-ALMANAC	3x3|5x3
Allopurinol	2094	Ruxolitinib	25126798	NCI-ALMANAC	3x3|5x3
Allopurinol	2094	Vemurafenib	42611257	NCI-ALMANAC	3x3|5x3
Allopurinol	2094	Vinorelbine	44424639	NCI-ALMANAC	3x3|5x3
Altretamine	2123	Fluorouracil	3385	NCI-ALMANAC	3x3|5x3
Altretamine	2123	Lomustine	3950	NCI-ALMANAC	3x3|5x3
Altretamine	2123	Mitoxantrone	4212	NCI-ALMANAC	3x3|5x3
Altretamine	2123	Raloxifene	5035	NCI-ALMANAC	3x3|5x3
Altretamine	2123	Temozolomide	5394	STANFORD	1x1
Altretamine	2123	Triethylenemelamine	5799	NCI-ALMANAC	3x3|5x3
Altretamine	2123	Uracil mustard	6194	NCI-ALMANAC	3x3|5x3
Altretamine	2123	Megestrol Acetate	11683	NCI-ALMANAC	3x3|5x3
Altretamine	2123	Daunorubicin	30323	NCI-ALMANAC	3x3|5x3
Altretamine	2123	Doxorubicin	31703	NCI-ALMANAC	3x3|5x3
Altretamine	2123	Etoposide	36462	NCI-ALMANAC	3x3|5x3
Altretamine	2123	Exemestane	60198	NCI-ALMANAC	3x3|5x3
Altretamine	2123	Dexrazoxane	71384	NCI-ALMANAC	3x3|5x3
Altretamine	2123	Gefitinib	123631	NCI-ALMANAC	3x3|5x3
Altretamine	2123	Abiraterone	132971	NCI-ALMANAC	3x3|5x3
Altretamine	2123	Lenalidomide	216326	NCI-ALMANAC	3x3|5x3
Altretamine	2123	Pemetrexed	446556	NCI-ALMANAC	3x3|5x3
Altretamine	2123	Teniposide	452548	NCI-ALMANAC	3x3|5x3
Altretamine	2123	Vandetanib	3081361	NCI-ALMANAC	3x3|5x3
Altretamine	2123	Dacarbazine	5353562	NCI-ALMANAC	3x3|5x3
Altretamine	2123	Axitinib	6450551	NCI-ALMANAC	3x3|5x3
Altretamine	2123	Cabazitaxel	9854073	NCI-ALMANAC	3x3|5x3
Altretamine	2123	Pazopanib	10113978	NCI-ALMANAC	3x3|5x3
Altretamine	2123	Crizotinib	11626560	NCI-ALMANAC	3x3|5x3
Altretamine	2123	Vismodegib	24776445	NCI-ALMANAC	3x3|5x3
Altretamine	2123	Ruxolitinib	25126798	NCI-ALMANAC	3x3|5x3
Altretamine	2123	Vemurafenib	42611257	NCI-ALMANAC	3x3|5x3
Altretamine	2123	Vinorelbine	44424639	NCI-ALMANAC	3x3|5x3
AM251	2125	Temozolomide	5394	STANFORD	1x1
Amifostine	2141	Aminolevulinic Acid	137	NCI-ALMANAC	3x3|5x3
Amifostine	2141	Mepacrine	237	NCI-ALMANAC	3x3|5x3
Amifostine	2141	Allopurinol	2094	NCI-ALMANAC	3x3|5x3
Amifostine	2141	Altretamine	2123	NCI-ALMANAC	3x3|5x3
Amifostine	2141	Anastrozole	2187	NCI-ALMANAC	3x3|5x3
Amifostine	2141	Busulfan	2478	NCI-ALMANAC	3x3|5x3
Amifostine	2141	Carmustine	2578	NCI-ALMANAC	3x3|5x3
Amifostine	2141	Celecoxib	2662	NCI-ALMANAC	3x3|5x3
Amifostine	2141	Chlorambucil	2708	NCI-ALMANAC	3x3|5x3
Amifostine	2141	Cyclophosphamide	2907	NCI-ALMANAC	3x3|5x3
Amifostine	2141	Fluorouracil	3385	NCI-ALMANAC	3x3|5x3
Amifostine	2141	Hydroxyurea	3657	NCI-ALMANAC	3x3|5x3
Amifostine	2141	Ifosfamide	3690	NCI-ALMANAC	3x3|5x3
Amifostine	2141	Letrozole	3902	NCI-ALMANAC	3x3|5x3
Amifostine	2141	Lomustine	3950	NCI-ALMANAC	3x3|5x3
Amifostine	2141	Mechlorethamine	4033	NCI-ALMANAC	3x3|5x3
Amifostine	2141	Methoxsalen	4114	NCI-ALMANAC	3x3|5x3
Amifostine	2141	Mitotane	4211	NCI-ALMANAC	3x3|5x3
Amifostine	2141	Mitoxantrone	4212	NCI-ALMANAC	3x3|5x3
Amifostine	2141	Pipobroman	4842	NCI-ALMANAC	3x3|5x3
Amifostine	2141	Procarbazine	4915	NCI-ALMANAC	3x3|5x3
Amifostine	2141	Raloxifene	5035	NCI-ALMANAC	3x3|5x3
Amifostine	2141	Imatinib	5291	NCI-ALMANAC	3x3|5x3
Amifostine	2141	Vorinostat	5311	NCI-ALMANAC	3x3|5x3
Amifostine	2141	Temozolomide	5394	NCI-ALMANAC	3x3|5x3
Amifostine	2141	Thalidomide	5426	NCI-ALMANAC	3x3|5x3
Amifostine	2141	Thiotepa	5453	NCI-ALMANAC	3x3|5x3
Amifostine	2141	Mitomycin	5746	NCI-ALMANAC	3x3|5x3
Amifostine	2141	Floxuridine	5790	NCI-ALMANAC	3x3|5x3
Amifostine	2141	Triethylenemelamine	5799	NCI-ALMANAC	3x3|5x3
Amifostine	2141	Vincristine	5978	NCI-ALMANAC	3x3|5x3
Amifostine	2141	Uracil mustard	6194	NCI-ALMANAC	3x3|5x3
Amifostine	2141	Cytarabine	6253	NCI-ALMANAC	3x3|5x3
Amifostine	2141	Azacitidine	9444	NCI-ALMANAC	3x3|5x3
Amifostine	2141	Megestrol Acetate	11683	NCI-ALMANAC	3x3|5x3
Amifostine	2141	Vinblastine	13342	NCI-ALMANAC	3x3|5x3
Amifostine	2141	Cladribine	20279	NCI-ALMANAC	3x3|5x3
Amifostine	2141	Streptozocin	29327	NCI-ALMANAC	3x3|5x3
Amifostine	2141	Daunorubicin	30323	NCI-ALMANAC	3x3|5x3
Amifostine	2141	Doxorubicin	31703	NCI-ALMANAC	3x3|5x3
Amifostine	2141	Paclitaxel	36314	NCI-ALMANAC	3x3|5x3
Amifostine	2141	Etoposide	36462	NCI-ALMANAC	3x3|5x3
Amifostine	2141	Carboplatin	38904	NCI-ALMANAC	3x3|5x3
Amifostine	2141	Imiquimod	57469	NCI-ALMANAC	3x3|5x3
Amifostine	2141	Exemestane	60198	NCI-ALMANAC	3x3|5x3
Amifostine	2141	Gemcitabine	60750	NCI-ALMANAC	3x3|5x3
Amifostine	2141	Capecitabine	60953	NCI-ALMANAC	3x3|5x3
Amifostine	2141	Bendamustine	65628	NCI-ALMANAC	3x3|5x3
Amifostine	2141	Zoledronic Acid	68740	NCI-ALMANAC	3x3|5x3
Amifostine	2141	Dexrazoxane	71384	NCI-ALMANAC	3x3|5x3
Amifostine	2141	Fulvestrant	104741	NCI-ALMANAC	3x3|5x3
Amifostine	2141	SN 38 Lactone	104842	NCI-ALMANAC	3x3|5x3
Amifostine	2141	Clofarabine	119182	NCI-ALMANAC	3x3|5x3
Amifostine	2141	Gefitinib	123631	NCI-ALMANAC	3x3|5x3
Amifostine	2141	Methotrexate	126941	NCI-ALMANAC	3x3|5x3
Amifostine	2141	Abiraterone	132971	NCI-ALMANAC	3x3|5x3
Amifostine	2141	Pralatrexate	148121	NCI-ALMANAC	3x3|5x3
Amifostine	2141	Docetaxel	148124	NCI-ALMANAC	3x3|5x3
Amifostine	2141	Plicamycin	163659	NCI-ALMANAC	3x3|5x3
Amifostine	2141	Lapatinib	208908	NCI-ALMANAC	3x3|5x3
Amifostine	2141	Sorafenib	216239	NCI-ALMANAC	3x3|5x3
Amifostine	2141	Lenalidomide	216326	NCI-ALMANAC	3x3|5x3
Amifostine	2141	Tretinoin	444795	NCI-ALMANAC	3x3|5x3
Amifostine	2141	Pemetrexed	446556	NCI-ALMANAC	3x3|5x3
Amifostine	2141	Decitabine	451668	NCI-ALMANAC	3x3|5x3
Amifostine	2141	Teniposide	452548	NCI-ALMANAC	3x3|5x3
Amifostine	2141	Valrubicin	454216	NCI-ALMANAC	3x3|5x3
Amifostine	2141	Dactinomycin	457193	NCI-ALMANAC	3x3|5x3
Amifostine	2141	Melphalan	460612	NCI-ALMANAC	3x3|5x3
Amifostine	2141	Nilotinib	644241	NCI-ALMANAC	3x3|5x3
Amifostine	2141	Fludarabine	657237	NCI-ALMANAC	3x3|5x3
Amifostine	2141	Mercaptopurine	667490	NCI-ALMANAC	3x3|5x3
Amifostine	2141	Thioguanine	2723601	NCI-ALMANAC	3x3|5x3
Amifostine	2141	Tamoxifen	2733526	NCI-ALMANAC	3x3|5x3
Amifostine	2141	Nelarabine	3011155	NCI-ALMANAC	3x3|5x3
Amifostine	2141	Dasatinib	3062316	NCI-ALMANAC	3x3|5x3
Amifostine	2141	Vandetanib	3081361	NCI-ALMANAC	3x3|5x3
Amifostine	2141	Sirolimus	5284616	NCI-ALMANAC	3x3|5x3
Amifostine	2141	Sunitinib	5329102	NCI-ALMANAC	3x3|5x3
Amifostine	2141	Romidepsin	5352062	NCI-ALMANAC	3x3|5x3
Amifostine	2141	Dacarbazine	5353562	NCI-ALMANAC	3x3|5x3
Amifostine	2141	Bleomycin	5360373	NCI-ALMANAC	3x3|5x3
Amifostine	2141	Everolimus	6442177	NCI-ALMANAC	3x3|5x3
Amifostine	2141	Axitinib	6450551	NCI-ALMANAC	3x3|5x3
Amifostine	2141	Oxaliplatin	6857599	NCI-ALMANAC	3x3|5x3
Amifostine	2141	Cabazitaxel	9854073	NCI-ALMANAC	3x3|5x3
Amifostine	2141	Pazopanib	10113978	NCI-ALMANAC	3x3|5x3
Amifostine	2141	Crizotinib	11626560	NCI-ALMANAC	3x3|5x3
Amifostine	2141	Vismodegib	24776445	NCI-ALMANAC	3x3|5x3
Amifostine	2141	Ruxolitinib	25126798	NCI-ALMANAC	3x3|5x3
Amifostine	2141	Vemurafenib	42611257	NCI-ALMANAC	3x3|5x3
Amifostine	2141	Vinorelbine	44424639	NCI-ALMANAC	3x3|5x3
Aminoglutethimide	2145	Temozolomide	5394	STANFORD	1x1
Aminohippuric acid	2148	Temozolomide	5394	STANFORD	1x1
2-Aminothiazole	2155	Temozolomide	5394	STANFORD	1x1
Amisulpride	2159	Temozolomide	5394	STANFORD	1x1
Amlodipine	2162	Temozolomide	5394	STANFORD	1x1
Ampiroxicam	2176	Temozolomide	5394	STANFORD	1x1
Anastrozole	2187	Altretamine	2123	NCI-ALMANAC	3x3|5x3
Anastrozole	2187	Busulfan	2478	NCI-ALMANAC	3x3|5x3
Anastrozole	2187	Celecoxib	2662	NCI-ALMANAC	3x3|5x3
Anastrozole	2187	Chlorambucil	2708	NCI-ALMANAC	3x3|5x3
Anastrozole	2187	Fluorouracil	3385	NCI-ALMANAC	3x3|5x3
Anastrozole	2187	Hydroxyurea	3657	NCI-ALMANAC	3x3|5x3
Anastrozole	2187	Letrozole	3902	NCI-ALMANAC	3x3|5x3
Anastrozole	2187	Lomustine	3950	NCI-ALMANAC	3x3|5x3
Anastrozole	2187	Mitotane	4211	NCI-ALMANAC	3x3|5x3
Anastrozole	2187	Mitoxantrone	4212	NCI-ALMANAC	3x3|5x3
Anastrozole	2187	Raloxifene	5035	NCI-ALMANAC	3x3|5x3
Anastrozole	2187	Imatinib	5291	NCI-ALMANAC	3x3|5x3
Anastrozole	2187	Vorinostat	5311	NCI-ALMANAC	3x3|5x3
Anastrozole	2187	Temozolomide	5394	NCI-ALMANAC;STANFORD	3x3|5x3;1x1
Anastrozole	2187	Thiotepa	5453	NCI-ALMANAC	3x3|5x3
Anastrozole	2187	Floxuridine	5790	NCI-ALMANAC	3x3|5x3
Anastrozole	2187	Triethylenemelamine	5799	NCI-ALMANAC	3x3|5x3
Anastrozole	2187	Vincristine	5978	NCI-ALMANAC	3x3|5x3
Anastrozole	2187	Uracil mustard	6194	NCI-ALMANAC	3x3|5x3
Anastrozole	2187	Cytarabine	6253	NCI-ALMANAC	3x3|5x3
Anastrozole	2187	Azacitidine	9444	NCI-ALMANAC	3x3|5x3
Anastrozole	2187	Megestrol Acetate	11683	NCI-ALMANAC	3x3|5x3
Anastrozole	2187	Vinblastine	13342	NCI-ALMANAC	3x3|5x3
Anastrozole	2187	Cladribine	20279	NCI-ALMANAC	3x3|5x3
Anastrozole	2187	Daunorubicin	30323	NCI-ALMANAC	3x3|5x3
Anastrozole	2187	Doxorubicin	31703	NCI-ALMANAC	3x3|5x3
Anastrozole	2187	Paclitaxel	36314	NCI-ALMANAC	3x3|5x3
Anastrozole	2187	Etoposide	36462	NCI-ALMANAC	3x3|5x3
Anastrozole	2187	Carboplatin	38904	NCI-ALMANAC	3x3|5x3
Anastrozole	2187	Exemestane	60198	NCI-ALMANAC	3x3|5x3
Anastrozole	2187	Gemcitabine	60750	NCI-ALMANAC	3x3|5x3
Anastrozole	2187	Capecitabine	60953	NCI-ALMANAC	3x3|5x3
Anastrozole	2187	Bendamustine	65628	NCI-ALMANAC	3x3|5x3
Anastrozole	2187	Zoledronic Acid	68740	NCI-ALMANAC	3x3|5x3
Anastrozole	2187	Dexrazoxane	71384	NCI-ALMANAC	3x3|5x3
Anastrozole	2187	Fulvestrant	104741	NCI-ALMANAC	3x3|5x3
Anastrozole	2187	SN 38 Lactone	104842	NCI-ALMANAC	3x3|5x3
Anastrozole	2187	Clofarabine	119182	NCI-ALMANAC	3x3|5x3
Anastrozole	2187	Gefitinib	123631	NCI-ALMANAC	3x3|5x3
Anastrozole	2187	Abiraterone	132971	NCI-ALMANAC	3x3|5x3
Anastrozole	2187	Plicamycin	163659	NCI-ALMANAC	3x3|5x3
Anastrozole	2187	Lapatinib	208908	NCI-ALMANAC	3x3|5x3
Anastrozole	2187	Sorafenib	216239	NCI-ALMANAC	3x3|5x3
Anastrozole	2187	Lenalidomide	216326	NCI-ALMANAC	3x3|5x3
Anastrozole	2187	Tretinoin	444795	NCI-ALMANAC	3x3|5x3
Anastrozole	2187	Pemetrexed	446556	NCI-ALMANAC	3x3|5x3
Anastrozole	2187	Teniposide	452548	NCI-ALMANAC	3x3|5x3
Anastrozole	2187	Valrubicin	454216	NCI-ALMANAC	3x3|5x3
Anastrozole	2187	Dactinomycin	457193	NCI-ALMANAC	3x3|5x3
Anastrozole	2187	Melphalan	460612	NCI-ALMANAC	3x3|5x3
Anastrozole	2187	Nilotinib	644241	NCI-ALMANAC	3x3|5x3
Anastrozole	2187	Fludarabine	657237	NCI-ALMANAC	3x3|5x3
Anastrozole	2187	Thioguanine	2723601	NCI-ALMANAC	3x3|5x3
Anastrozole	2187	Tamoxifen	2733526	NCI-ALMANAC	3x3|5x3
Anastrozole	2187	Nelarabine	3011155	NCI-ALMANAC	3x3|5x3
Anastrozole	2187	Dasatinib	3062316	NCI-ALMANAC	3x3|5x3
Anastrozole	2187	Vandetanib	3081361	NCI-ALMANAC	3x3|5x3
Anastrozole	2187	Sirolimus	5284616	NCI-ALMANAC	3x3|5x3
Anastrozole	2187	Sunitinib	5329102	NCI-ALMANAC	3x3|5x3
Anastrozole	2187	Romidepsin	5352062	NCI-ALMANAC	3x3|5x3
Anastrozole	2187	Dacarbazine	5353562	NCI-ALMANAC	3x3|5x3
Anastrozole	2187	Bleomycin	5360373	NCI-ALMANAC	3x3|5x3
Anastrozole	2187	Everolimus	6442177	NCI-ALMANAC	3x3|5x3
Anastrozole	2187	Axitinib	6450551	NCI-ALMANAC	3x3|5x3
Anastrozole	2187	Cabazitaxel	9854073	NCI-ALMANAC	3x3|5x3
Anastrozole	2187	Pazopanib	10113978	NCI-ALMANAC	3x3|5x3
Anastrozole	2187	Crizotinib	11626560	NCI-ALMANAC	3x3|5x3
Anastrozole	2187	Vismodegib	24776445	NCI-ALMANAC	3x3|5x3
Anastrozole	2187	Ruxolitinib	25126798	NCI-ALMANAC	3x3|5x3
Anastrozole	2187	Vemurafenib	42611257	NCI-ALMANAC	3x3|5x3
Anastrozole	2187	Vinorelbine	44424639	NCI-ALMANAC	3x3|5x3
Aniracetam	2196	Temozolomide	5394	STANFORD	1x1
Antipyrine	2206	Temozolomide	5394	STANFORD	1x1
Acetovanillone	2214	Temozolomide	5394	STANFORD	1x1
Arecoline	2230	Temozolomide	5394	STANFORD	1x1
Aspirin	2244	Temozolomide	5394	STANFORD	1x1
Azathioprine	2265	Temozolomide	5394	STANFORD	1x1
Bemegride	2310	Temozolomide	5394	STANFORD	1x1
Bendroflumethiazide	2315	Temozolomide	5394	STANFORD	1x1
Benzbromarone	2333	Temozolomide	5394	STANFORD	1x1
Benzocaine	2337	Temozolomide	5394	STANFORD	1x1
Bergapten	2355	Temozolomide	5394	STANFORD	1x1
Betaxolol	2369	Temozolomide	5394	STANFORD	1x1
Bicalutamide	2375	Temozolomide	5394	STANFORD	1x1
Bifonazole	2378	Temozolomide	5394	STANFORD	1x1
Bisacodyl	2391	Temozolomide	5394	STANFORD	1x1
BML-190	2415	Temozolomide	5394	STANFORD	1x1
BRL-54443	2438	Temozolomide	5394	STANFORD	1x1
Broxyquinoline	2453	Temozolomide	5394	STANFORD	1x1
Bufexamac	2466	Temozolomide	5394	STANFORD	1x1
Bumetanide	2471	Temozolomide	5394	STANFORD	1x1
Busulfan	2478	Aminolevulinic Acid	137	NCI-ALMANAC	3x3|5x3
Busulfan	2478	Altretamine	2123	NCI-ALMANAC	3x3|5x3
Busulfan	2478	Celecoxib	2662	NCI-ALMANAC	3x3|5x3
Busulfan	2478	Chlorambucil	2708	NCI-ALMANAC	3x3|5x3
Busulfan	2478	Fluorouracil	3385	NCI-ALMANAC	3x3|5x3
Busulfan	2478	Hydroxyurea	3657	NCI-ALMANAC	3x3|5x3
Busulfan	2478	Letrozole	3902	NCI-ALMANAC	3x3|5x3
Busulfan	2478	Lomustine	3950	NCI-ALMANAC	3x3|5x3
Busulfan	2478	Mechlorethamine	4033	NCI-ALMANAC	3x3|5x3
Busulfan	2478	Mitotane	4211	NCI-ALMANAC	3x3|5x3
Busulfan	2478	Mitoxantrone	4212	NCI-ALMANAC	3x3|5x3
Busulfan	2478	Pipobroman	4842	NCI-ALMANAC	3x3|5x3
Busulfan	2478	Raloxifene	5035	NCI-ALMANAC	3x3|5x3
Busulfan	2478	Imatinib	5291	NCI-ALMANAC	3x3|5x3
Busulfan	2478	Vorinostat	5311	NCI-ALMANAC	3x3|5x3
Busulfan	2478	Temozolomide	5394	NCI-ALMANAC;STANFORD	3x3|5x3;1x1
Busulfan	2478	Thiotepa	5453	NCI-ALMANAC	3x3|5x3
Busulfan	2478	Floxuridine	5790	NCI-ALMANAC	3x3|5x3
Busulfan	2478	Triethylenemelamine	5799	NCI-ALMANAC	3x3|5x3
Busulfan	2478	Vincristine	5978	NCI-ALMANAC	3x3|5x3
Busulfan	2478	Uracil mustard	6194	NCI-ALMANAC	3x3|5x3
Busulfan	2478	Cytarabine	6253	NCI-ALMANAC	3x3|5x3
Busulfan	2478	Azacitidine	9444	NCI-ALMANAC	3x3|5x3
Busulfan	2478	Megestrol Acetate	11683	NCI-ALMANAC	3x3|5x3
Busulfan	2478	Vinblastine	13342	NCI-ALMANAC	3x3|5x3
Busulfan	2478	Cladribine	20279	NCI-ALMANAC	3x3|5x3
Busulfan	2478	Daunorubicin	30323	NCI-ALMANAC	3x3|5x3
Busulfan	2478	Doxorubicin	31703	NCI-ALMANAC	3x3|5x3
Busulfan	2478	Paclitaxel	36314	NCI-ALMANAC	3x3|5x3
Busulfan	2478	Etoposide	36462	NCI-ALMANAC	3x3|5x3
Busulfan	2478	Carboplatin	38904	NCI-ALMANAC	3x3|5x3
Busulfan	2478	Exemestane	60198	NCI-ALMANAC	3x3|5x3
Busulfan	2478	Gemcitabine	60750	NCI-ALMANAC	3x3|5x3
Busulfan	2478	Capecitabine	60953	NCI-ALMANAC	3x3|5x3
Busulfan	2478	Bendamustine	65628	NCI-ALMANAC	3x3|5x3
Busulfan	2478	Zoledronic Acid	68740	NCI-ALMANAC	3x3|5x3
Busulfan	2478	Dexrazoxane	71384	NCI-ALMANAC	3x3|5x3
Busulfan	2478	Fulvestrant	104741	NCI-ALMANAC	3x3|5x3
Busulfan	2478	SN 38 Lactone	104842	NCI-ALMANAC	3x3|5x3
Busulfan	2478	Clofarabine	119182	NCI-ALMANAC	3x3|5x3
Busulfan	2478	Gefitinib	123631	NCI-ALMANAC	3x3|5x3
Busulfan	2478	Methotrexate	126941	NCI-ALMANAC	3x3|5x3
Busulfan	2478	Abiraterone	132971	NCI-ALMANAC	3x3|5x3
Busulfan	2478	Pralatrexate	148121	NCI-ALMANAC	3x3|5x3
Busulfan	2478	Docetaxel	148124	NCI-ALMANAC	3x3|5x3
Busulfan	2478	Plicamycin	163659	NCI-ALMANAC	3x3|5x3
Busulfan	2478	Lapatinib	208908	NCI-ALMANAC	3x3|5x3
Busulfan	2478	Sorafenib	216239	NCI-ALMANAC	3x3|5x3
Busulfan	2478	Lenalidomide	216326	NCI-ALMANAC	3x3|5x3
Busulfan	2478	Tretinoin	444795	NCI-ALMANAC	3x3|5x3
Busulfan	2478	Pemetrexed	446556	NCI-ALMANAC	3x3|5x3
Busulfan	2478	Teniposide	452548	NCI-ALMANAC	3x3|5x3
Busulfan	2478	Valrubicin	454216	NCI-ALMANAC	3x3|5x3
Busulfan	2478	Dactinomycin	457193	NCI-ALMANAC	3x3|5x3
Busulfan	2478	Melphalan	460612	NCI-ALMANAC	3x3|5x3
Busulfan	2478	Nilotinib	644241	NCI-ALMANAC	3x3|5x3
Busulfan	2478	Fludarabine	657237	NCI-ALMANAC	3x3|5x3
Busulfan	2478	Mercaptopurine	667490	NCI-ALMANAC	3x3|5x3
Busulfan	2478	Thioguanine	2723601	NCI-ALMANAC	3x3|5x3
Busulfan	2478	Tamoxifen	2733526	NCI-ALMANAC	3x3|5x3
Busulfan	2478	Nelarabine	3011155	NCI-ALMANAC	3x3|5x3
Busulfan	2478	Dasatinib	3062316	NCI-ALMANAC	3x3|5x3
Busulfan	2478	Vandetanib	3081361	NCI-ALMANAC	3x3|5x3
Busulfan	2478	Sirolimus	5284616	NCI-ALMANAC	3x3|5x3
Busulfan	2478	Sunitinib	5329102	NCI-ALMANAC	3x3|5x3
Busulfan	2478	Romidepsin	5352062	NCI-ALMANAC	3x3|5x3
Busulfan	2478	Dacarbazine	5353562	NCI-ALMANAC	3x3|5x3
Busulfan	2478	Bleomycin	5360373	NCI-ALMANAC	3x3|5x3
Busulfan	2478	Everolimus	6442177	NCI-ALMANAC	3x3|5x3
Busulfan	2478	Axitinib	6450551	NCI-ALMANAC	3x3|5x3
Busulfan	2478	Cabazitaxel	9854073	NCI-ALMANAC	3x3|5x3
Busulfan	2478	Pazopanib	10113978	NCI-ALMANAC	3x3|5x3
Busulfan	2478	Crizotinib	11626560	NCI-ALMANAC	3x3|5x3
Busulfan	2478	Vismodegib	24776445	NCI-ALMANAC	3x3|5x3
Busulfan	2478	Ruxolitinib	25126798	NCI-ALMANAC	3x3|5x3
Busulfan	2478	Vemurafenib	42611257	NCI-ALMANAC	3x3|5x3
Busulfan	2478	Vinorelbine	44424639	NCI-ALMANAC	3x3|5x3
Candesartan cilexetil	2540	Temozolomide	5394	STANFORD	1x1
Candesartan	2541	Temozolomide	5394	STANFORD	1x1
Carbamazepine	2554	Temozolomide	5394	STANFORD	1x1
Carmofur	2577	Temozolomide	5394	STANFORD	1x1
Carmustine	2578	Aminolevulinic Acid	137	NCI-ALMANAC	3x3|5x3
Carmustine	2578	Mepacrine	237	NCI-ALMANAC	3x3|5x3
Carmustine	2578	Allopurinol	2094	NCI-ALMANAC	3x3|5x3
Carmustine	2578	Altretamine	2123	NCI-ALMANAC	3x3|5x3
Carmustine	2578	Anastrozole	2187	NCI-ALMANAC	3x3|5x3
Carmustine	2578	Busulfan	2478	NCI-ALMANAC	3x3|5x3
Carmustine	2578	Celecoxib	2662	NCI-ALMANAC	3x3|5x3
Carmustine	2578	Chlorambucil	2708	NCI-ALMANAC	3x3|5x3
Carmustine	2578	Cyclophosphamide	2907	NCI-ALMANAC	3x3|5x3
Carmustine	2578	Fluorouracil	3385	NCI-ALMANAC	3x3|5x3
Carmustine	2578	Hydroxyurea	3657	NCI-ALMANAC	3x3|5x3
Carmustine	2578	Ifosfamide	3690	NCI-ALMANAC	3x3|5x3
Carmustine	2578	Letrozole	3902	NCI-ALMANAC	3x3|5x3
Carmustine	2578	Lomustine	3950	NCI-ALMANAC	3x3|5x3
Carmustine	2578	Mechlorethamine	4033	NCI-ALMANAC	3x3|5x3
Carmustine	2578	Methoxsalen	4114	NCI-ALMANAC	3x3|5x3
Carmustine	2578	Mitotane	4211	NCI-ALMANAC	3x3|5x3
Carmustine	2578	Mitoxantrone	4212	NCI-ALMANAC	3x3|5x3
Carmustine	2578	Pipobroman	4842	NCI-ALMANAC	3x3|5x3
Carmustine	2578	Procarbazine	4915	NCI-ALMANAC	3x3|5x3
Carmustine	2578	Raloxifene	5035	NCI-ALMANAC	3x3|5x3
Carmustine	2578	Imatinib	5291	NCI-ALMANAC	3x3|5x3
Carmustine	2578	Vorinostat	5311	NCI-ALMANAC	3x3|5x3
Carmustine	2578	Temozolomide	5394	NCI-ALMANAC	3x3|5x3
Carmustine	2578	Thalidomide	5426	NCI-ALMANAC	3x3|5x3
Carmustine	2578	Thiotepa	5453	NCI-ALMANAC	3x3|5x3
Carmustine	2578	Mitomycin	5746	NCI-ALMANAC	3x3|5x3
Carmustine	2578	Floxuridine	5790	NCI-ALMANAC	3x3|5x3
Carmustine	2578	Triethylenemelamine	5799	NCI-ALMANAC	3x3|5x3
Carmustine	2578	Vincristine	5978	NCI-ALMANAC	3x3|5x3
Carmustine	2578	Uracil mustard	6194	NCI-ALMANAC	3x3|5x3
Carmustine	2578	Cytarabine	6253	NCI-ALMANAC	3x3|5x3
Carmustine	2578	Azacitidine	9444	NCI-ALMANAC	3x3|5x3
Carmustine	2578	Megestrol Acetate	11683	NCI-ALMANAC	3x3|5x3
Carmustine	2578	Vinblastine	13342	NCI-ALMANAC	3x3|5x3
Carmustine	2578	Cladribine	20279	NCI-ALMANAC	3x3|5x3
Carmustine	2578	Streptozocin	29327	NCI-ALMANAC	3x3|5x3
Carmustine	2578	Daunorubicin	30323	NCI-ALMANAC	3x3|5x3
Carmustine	2578	Doxorubicin	31703	NCI-ALMANAC	3x3|5x3
Carmustine	2578	Paclitaxel	36314	NCI-ALMANAC	3x3|5x3
Carmustine	2578	Etoposide	36462	NCI-ALMANAC	3x3|5x3
Carmustine	2578	Carboplatin	38904	NCI-ALMANAC	3x3|5x3
Carmustine	2578	Imiquimod	57469	NCI-ALMANAC	3x3|5x3
Carmustine	2578	Exemestane	60198	NCI-ALMANAC	3x3|5x3
Carmustine	2578	Topotecan	60700	NCI-ALMANAC	3x3|5x3
Carmustine	2578	Gemcitabine	60750	NCI-ALMANAC	3x3|5x3
Carmustine	2578	Capecitabine	60953	NCI-ALMANAC	3x3|5x3
Carmustine	2578	Bendamustine	65628	NCI-ALMANAC	3x3|5x3
Carmustine	2578	Zoledronic Acid	68740	NCI-ALMANAC	3x3|5x3
Carmustine	2578	Dexrazoxane	71384	NCI-ALMANAC	3x3|5x3
Carmustine	2578	Fulvestrant	104741	NCI-ALMANAC	3x3|5x3
Carmustine	2578	SN 38 Lactone	104842	NCI-ALMANAC	3x3|5x3
Carmustine	2578	Clofarabine	119182	NCI-ALMANAC	3x3|5x3
Carmustine	2578	Gefitinib	123631	NCI-ALMANAC	3x3|5x3
Carmustine	2578	Methotrexate	126941	NCI-ALMANAC	3x3|5x3
Carmustine	2578	Abiraterone	132971	NCI-ALMANAC	3x3|5x3
Carmustine	2578	Pralatrexate	148121	NCI-ALMANAC	3x3|5x3
Carmustine	2578	Docetaxel	148124	NCI-ALMANAC	3x3|5x3
Carmustine	2578	Plicamycin	163659	NCI-ALMANAC	3x3|5x3
Carmustine	2578	Lapatinib	208908	NCI-ALMANAC	3x3|5x3
Carmustine	2578	Sorafenib	216239	NCI-ALMANAC	3x3|5x3
Carmustine	2578	Lenalidomide	216326	NCI-ALMANAC	3x3|5x3
Carmustine	2578	Pentostatin	439693	NCI-ALMANAC	3x3|5x3
Carmustine	2578	Tretinoin	444795	NCI-ALMANAC	3x3|5x3
Carmustine	2578	Pemetrexed	446556	NCI-ALMANAC	3x3|5x3
Carmustine	2578	Decitabine	451668	NCI-ALMANAC	3x3|5x3
Carmustine	2578	Teniposide	452548	NCI-ALMANAC	3x3|5x3
Carmustine	2578	Valrubicin	454216	NCI-ALMANAC	3x3|5x3
Carmustine	2578	Dactinomycin	457193	NCI-ALMANAC	3x3|5x3
Carmustine	2578	Melphalan	460612	NCI-ALMANAC	3x3|5x3
Carmustine	2578	Nilotinib	644241	NCI-ALMANAC	3x3|5x3
Carmustine	2578	Fludarabine	657237	NCI-ALMANAC	3x3|5x3
Carmustine	2578	Mercaptopurine	667490	NCI-ALMANAC	3x3|5x3
Carmustine	2578	Thioguanine	2723601	NCI-ALMANAC	3x3|5x3
Carmustine	2578	Tamoxifen	2733526	NCI-ALMANAC	3x3|5x3
Carmustine	2578	Nelarabine	3011155	NCI-ALMANAC	3x3|5x3
Carmustine	2578	Dasatinib	3062316	NCI-ALMANAC	3x3|5x3
Carmustine	2578	Vandetanib	3081361	NCI-ALMANAC	3x3|5x3
Carmustine	2578	Sirolimus	5284616	NCI-ALMANAC	3x3|5x3
Carmustine	2578	Sunitinib	5329102	NCI-ALMANAC	3x3|5x3
Carmustine	2578	Romidepsin	5352062	NCI-ALMANAC	3x3|5x3
Carmustine	2578	Dacarbazine	5353562	NCI-ALMANAC	3x3|5x3
Carmustine	2578	Bleomycin	5360373	NCI-ALMANAC	3x3|5x3
Carmustine	2578	Everolimus	6442177	NCI-ALMANAC	3x3|5x3
Carmustine	2578	Axitinib	6450551	NCI-ALMANAC	3x3|5x3
Carmustine	2578	Oxaliplatin	6857599	NCI-ALMANAC	3x3|5x3
Carmustine	2578	Cabazitaxel	9854073	NCI-ALMANAC	3x3|5x3
Carmustine	2578	Pazopanib	10113978	NCI-ALMANAC	3x3|5x3
Carmustine	2578	Crizotinib	11626560	NCI-ALMANAC	3x3|5x3
Carmustine	2578	Vismodegib	24776445	NCI-ALMANAC	3x3|5x3
Carmustine	2578	Ruxolitinib	25126798	NCI-ALMANAC	3x3|5x3
Carmustine	2578	Vemurafenib	42611257	NCI-ALMANAC	3x3|5x3
Carmustine	2578	Vinorelbine	44424639	NCI-ALMANAC	3x3|5x3
Carprofen	2581	Temozolomide	5394	STANFORD	1x1
Carvedilol	2585	Temozolomide	5394	STANFORD	1x1
Celecoxib	2662	Altretamine	2123	NCI-ALMANAC	3x3|5x3
Celecoxib	2662	Chlorambucil	2708	NCI-ALMANAC	3x3|5x3
Celecoxib	2662	Fluorouracil	3385	NCI-ALMANAC	3x3|5x3
Celecoxib	2662	Letrozole	3902	NCI-ALMANAC	3x3|5x3
Celecoxib	2662	Lomustine	3950	NCI-ALMANAC	3x3|5x3
Celecoxib	2662	Mitoxantrone	4212	NCI-ALMANAC	3x3|5x3
Celecoxib	2662	Raloxifene	5035	NCI-ALMANAC	3x3|5x3
Celecoxib	2662	Temozolomide	5394	STANFORD	1x1
Celecoxib	2662	Uracil mustard	6194	NCI-ALMANAC	3x3|5x3
Celecoxib	2662	Megestrol Acetate	11683	NCI-ALMANAC	3x3|5x3
Celecoxib	2662	Daunorubicin	30323	NCI-ALMANAC	3x3|5x3
Celecoxib	2662	Etoposide	36462	NCI-ALMANAC	3x3|5x3
Celecoxib	2662	Exemestane	60198	NCI-ALMANAC	3x3|5x3
Celecoxib	2662	Dexrazoxane	71384	NCI-ALMANAC	3x3|5x3
Celecoxib	2662	Gefitinib	123631	NCI-ALMANAC	3x3|5x3
Celecoxib	2662	Methotrexate	126941	NCI-ALMANAC	3x3|5x3
Celecoxib	2662	Abiraterone	132971	NCI-ALMANAC	3x3|5x3
Celecoxib	2662	Lenalidomide	216326	NCI-ALMANAC	3x3|5x3
Celecoxib	2662	Pemetrexed	446556	NCI-ALMANAC	3x3|5x3
Celecoxib	2662	Teniposide	452548	NCI-ALMANAC	3x3|5x3
Celecoxib	2662	Dactinomycin	457193	NCI-ALMANAC	3x3|5x3
Celecoxib	2662	Melphalan	460612	NCI-ALMANAC	3x3|5x3
Celecoxib	2662	Thioguanine	2723601	NCI-ALMANAC	3x3|5x3
Celecoxib	2662	Vandetanib	3081361	NCI-ALMANAC	3x3|5x3
Celecoxib	2662	Dacarbazine	5353562	NCI-ALMANAC	3x3|5x3
Celecoxib	2662	Axitinib	6450551	NCI-ALMANAC	3x3|5x3
Celecoxib	2662	Cabazitaxel	9854073	NCI-ALMANAC	3x3|5x3
Celecoxib	2662	Pazopanib	10113978	NCI-ALMANAC	3x3|5x3
Celecoxib	2662	Crizotinib	11626560	NCI-ALMANAC	3x3|5x3
Celecoxib	2662	Vismodegib	24776445	NCI-ALMANAC	3x3|5x3
Celecoxib	2662	Ruxolitinib	25126798	NCI-ALMANAC	3x3|5x3
Celecoxib	2662	Vemurafenib	42611257	NCI-ALMANAC	3x3|5x3
Celecoxib	2662	Vinorelbine	44424639	NCI-ALMANAC	3x3|5x3
1-Hexadecanol	2682	Temozolomide	5394	STANFORD	1x1
Chlorambucil	2708	Altretamine	2123	NCI-ALMANAC	3x3|5x3
Chlorambucil	2708	Fluorouracil	3385	NCI-ALMANAC	3x3|5x3
Chlorambucil	2708	Lomustine	3950	NCI-ALMANAC	3x3|5x3
Chlorambucil	2708	Mitoxantrone	4212	NCI-ALMANAC	3x3|5x3
Chlorambucil	2708	Raloxifene	5035	NCI-ALMANAC	3x3|5x3
Chlorambucil	2708	Triethylenemelamine	5799	NCI-ALMANAC	3x3|5x3
Chlorambucil	2708	Uracil mustard	6194	NCI-ALMANAC	3x3|5x3
Chlorambucil	2708	Megestrol Acetate	11683	NCI-ALMANAC	3x3|5x3
Chlorambucil	2708	Daunorubicin	30323	NCI-ALMANAC	3x3|5x3
Chlorambucil	2708	Doxorubicin	31703	NCI-ALMANAC	3x3|5x3
Chlorambucil	2708	Etoposide	36462	NCI-ALMANAC	3x3|5x3
Chlorambucil	2708	Exemestane	60198	NCI-ALMANAC	3x3|5x3
Chlorambucil	2708	Dexrazoxane	71384	NCI-ALMANAC	3x3|5x3
Chlorambucil	2708	Gefitinib	123631	NCI-ALMANAC	3x3|5x3
Chlorambucil	2708	Abiraterone	132971	NCI-ALMANAC	3x3|5x3
Chlorambucil	2708	Lenalidomide	216326	NCI-ALMANAC	3x3|5x3
Chlorambucil	2708	Pemetrexed	446556	NCI-ALMANAC	3x3|5x3
Chlorambucil	2708	Teniposide	452548	NCI-ALMANAC	3x3|5x3
Chlorambucil	2708	Melphalan	460612	NCI-ALMANAC	3x3|5x3
Chlorambucil	2708	Vandetanib	3081361	NCI-ALMANAC	3x3|5x3
Chlorambucil	2708	Dacarbazine	5353562	NCI-ALMANAC	3x3|5x3
Chlorambucil	2708	Axitinib	6450551	NCI-ALMANAC	3x3|5x3
Chlorambucil	2708	Cabazitaxel	9854073	NCI-ALMANAC	3x3|5x3
Chlorambucil	2708	Pazopanib	10113978	NCI-ALMANAC	3x3|5x3
Chlorambucil	2708	Crizotinib	11626560	NCI-ALMANAC	3x3|5x3
Chlorambucil	2708	Vismodegib	24776445	NCI-ALMANAC	3x3|5x3
Chlorambucil	2708	Ruxolitinib	25126798	NCI-ALMANAC	3x3|5x3
Chlorambucil	2708	Vemurafenib	42611257	NCI-ALMANAC	3x3|5x3
Chlorambucil	2708	Vinorelbine	44424639	NCI-ALMANAC	3x3|5x3
Chlormezanone	2717	Temozolomide	5394	STANFORD	1x1
Chlorothiazide	2720	Temozolomide	5394	STANFORD	1x1
Chloroxine	2722	Temozolomide	5394	STANFORD	1x1
Chlorpropamide	2727	Temozolomide	5394	STANFORD	1x1
Chlorzoxazone	2733	Temozolomide	5394	STANFORD	1x1
Chromocarb	2741	Temozolomide	5394	STANFORD	1x1
Tacedinaline	2746	Temozolomide	5394	STANFORD	1x1
Ciclopirox	2749	Temozolomide	5394	STANFORD	1x1
Cilostazol	2754	Temozolomide	5394	STANFORD	1x1
Cimetidine	2756	Temozolomide	5394	STANFORD	1x1
Cinoxacin	2762	Temozolomide	5394	STANFORD	1x1
Ciprofibrate	2763	Temozolomide	5394	STANFORD	1x1
Diamminedichloroplatinum	2767	Aminolevulinic Acid	137	NCI-ALMANAC	3x3|5x3
Diamminedichloroplatinum	2767	Mepacrine	237	NCI-ALMANAC	3x3|5x3
Diamminedichloroplatinum	2767	PD173074	1401	MIT-MELANOMA	2x2
Diamminedichloroplatinum	2767	Allopurinol	2094	NCI-ALMANAC	3x3|5x3
Diamminedichloroplatinum	2767	Altretamine	2123	NCI-ALMANAC	3x3|5x3
Diamminedichloroplatinum	2767	Amifostine	2141	NCI-ALMANAC	3x3|5x3
Diamminedichloroplatinum	2767	Anastrozole	2187	NCI-ALMANAC	3x3|5x3
Diamminedichloroplatinum	2767	Busulfan	2478	NCI-ALMANAC	3x3|5x3
Diamminedichloroplatinum	2767	Carmustine	2578	NCI-ALMANAC	3x3|5x3
Diamminedichloroplatinum	2767	Celecoxib	2662	NCI-ALMANAC	3x3|5x3
Diamminedichloroplatinum	2767	Chlorambucil	2708	NCI-ALMANAC	3x3|5x3
Diamminedichloroplatinum	2767	Cyclophosphamide	2907	NCI-ALMANAC	3x3|5x3
Diamminedichloroplatinum	2767	Embelin	3218	MIT-MELANOMA	2x2
Diamminedichloroplatinum	2767	Fluorouracil	3385	NCI-ALMANAC	3x3|5x3
Diamminedichloroplatinum	2767	Hydroxyurea	3657	NCI-ALMANAC	3x3|5x3
Diamminedichloroplatinum	2767	Ifosfamide	3690	NCI-ALMANAC	3x3|5x3
Diamminedichloroplatinum	2767	Indole-3-carbinol	3712	MIT-MELANOMA	2x2
Diamminedichloroplatinum	2767	Letrozole	3902	NCI-ALMANAC	3x3|5x3
Diamminedichloroplatinum	2767	Lomustine	3950	NCI-ALMANAC	3x3|5x3
Diamminedichloroplatinum	2767	Mechlorethamine	4033	NCI-ALMANAC	3x3|5x3
Diamminedichloroplatinum	2767	Methoxsalen	4114	NCI-ALMANAC	3x3|5x3
Diamminedichloroplatinum	2767	Mitotane	4211	NCI-ALMANAC	3x3|5x3
Diamminedichloroplatinum	2767	Mitoxantrone	4212	NCI-ALMANAC	3x3|5x3
Diamminedichloroplatinum	2767	Nilutamide	4493	MIT-MELANOMA	2x2
Diamminedichloroplatinum	2767	Pioglitazone	4829	MIT-MELANOMA	2x2
Diamminedichloroplatinum	2767	Pipobroman	4842	NCI-ALMANAC	3x3|5x3
Diamminedichloroplatinum	2767	Procarbazine	4915	NCI-ALMANAC	3x3|5x3
Diamminedichloroplatinum	2767	Raloxifene	5035	NCI-ALMANAC	3x3|5x3
Diamminedichloroplatinum	2767	Imatinib	5291	NCI-ALMANAC	3x3|5x3
Diamminedichloroplatinum	2767	Vorinostat	5311	NCI-ALMANAC;MIT-MELANOMA	3x3|5x3;2x2
Diamminedichloroplatinum	2767	Temozolomide	5394	NCI-ALMANAC;MIT-MELANOMA;STANFORD	3x3|5x3;2x2;1x1
Diamminedichloroplatinum	2767	Thalidomide	5426	NCI-ALMANAC	3x3|5x3
Diamminedichloroplatinum	2767	Thiotepa	5453	NCI-ALMANAC	3x3|5x3
Diamminedichloroplatinum	2767	ZM-336372	5730	MIT-MELANOMA	2x2
Diamminedichloroplatinum	2767	Mitomycin	5746	NCI-ALMANAC	3x3|5x3
Diamminedichloroplatinum	2767	Floxuridine	5790	NCI-ALMANAC	3x3|5x3
Diamminedichloroplatinum	2767	Triethylenemelamine	5799	NCI-ALMANAC	3x3|5x3
Diamminedichloroplatinum	2767	Vincristine	5978	NCI-ALMANAC	3x3|5x3
Diamminedichloroplatinum	2767	Uracil mustard	6194	NCI-ALMANAC	3x3|5x3
Diamminedichloroplatinum	2767	Cytarabine	6253	NCI-ALMANAC	3x3|5x3
Diamminedichloroplatinum	2767	Azacitidine	9444	NCI-ALMANAC	3x3|5x3
Diamminedichloroplatinum	2767	Megestrol Acetate	11683	NCI-ALMANAC	3x3|5x3
Diamminedichloroplatinum	2767	Vinblastine	13342	NCI-ALMANAC	3x3|5x3
Diamminedichloroplatinum	2767	Cladribine	20279	NCI-ALMANAC	3x3|5x3
Diamminedichloroplatinum	2767	Streptozocin	29327	NCI-ALMANAC	3x3|5x3
Diamminedichloroplatinum	2767	Daunorubicin	30323	NCI-ALMANAC	3x3|5x3
Diamminedichloroplatinum	2767	Doxorubicin	31703	NCI-ALMANAC	3x3|5x3
Diamminedichloroplatinum	2767	Paclitaxel	36314	NCI-ALMANAC	3x3|5x3
Diamminedichloroplatinum	2767	Etoposide	36462	NCI-ALMANAC	3x3|5x3
Diamminedichloroplatinum	2767	Carboplatin	38904	NCI-ALMANAC	3x3|5x3
Diamminedichloroplatinum	2767	Imiquimod	57469	NCI-ALMANAC	3x3|5x3
Diamminedichloroplatinum	2767	Exemestane	60198	NCI-ALMANAC	3x3|5x3
Diamminedichloroplatinum	2767	Topotecan	60700	NCI-ALMANAC	3x3|5x3
Diamminedichloroplatinum	2767	Gemcitabine	60750	NCI-ALMANAC;MIT-MELANOMA	3x3|5x3;2x2
Diamminedichloroplatinum	2767	Capecitabine	60953	NCI-ALMANAC	3x3|5x3
Diamminedichloroplatinum	2767	Bendamustine	65628	NCI-ALMANAC	3x3|5x3
Diamminedichloroplatinum	2767	Zoledronic Acid	68740	NCI-ALMANAC	3x3|5x3
Diamminedichloroplatinum	2767	Dexrazoxane	71384	NCI-ALMANAC	3x3|5x3
Diamminedichloroplatinum	2767	Bexarotene	82146	MIT-MELANOMA	2x2
Diamminedichloroplatinum	2767	Fulvestrant	104741	NCI-ALMANAC	3x3|5x3
Diamminedichloroplatinum	2767	U-73122	104794	MIT-MELANOMA	2x2
Diamminedichloroplatinum	2767	SN 38 Lactone	104842	NCI-ALMANAC	3x3|5x3
Diamminedichloroplatinum	2767	Clofarabine	119182	NCI-ALMANAC	3x3|5x3
Diamminedichloroplatinum	2767	Gefitinib	123631	NCI-ALMANAC	3x3|5x3
Diamminedichloroplatinum	2767	Methotrexate	126941	NCI-ALMANAC	3x3|5x3
Diamminedichloroplatinum	2767	Abiraterone	132971	NCI-ALMANAC	3x3|5x3
Diamminedichloroplatinum	2767	Pralatrexate	148121	NCI-ALMANAC	3x3|5x3
Diamminedichloroplatinum	2767	Docetaxel	148124	NCI-ALMANAC	3x3|5x3
Diamminedichloroplatinum	2767	Vatalanib	151194	MIT-MELANOMA	2x2
Diamminedichloroplatinum	2767	Tipifarnib	159324	MIT-MELANOMA	2x2
Diamminedichloroplatinum	2767	Plicamycin	163659	NCI-ALMANAC	3x3|5x3
Diamminedichloroplatinum	2767	Erlotinib	176870	NCI-ALMANAC;MIT-MELANOMA	3x3|5x3;2x2
Diamminedichloroplatinum	2767	Lapatinib	208908	NCI-ALMANAC;MIT-MELANOMA	3x3|5x3;2x2
Diamminedichloroplatinum	2767	Sorafenib	216239	NCI-ALMANAC;MIT-MELANOMA	3x3|5x3;2x2
Diamminedichloroplatinum	2767	Lenalidomide	216326	NCI-ALMANAC;MIT-MELANOMA	3x3|5x3;2x2
Diamminedichloroplatinum	2767	Estramustine Phosphate Sodium	259331	NCI-ALMANAC	3x3|5x3
Diamminedichloroplatinum	2767	Elesclomol	300471	MIT-MELANOMA	2x2
Diamminedichloroplatinum	2767	Bortezomib	387447	NCI-ALMANAC	3x3|5x3
Diamminedichloroplatinum	2767	Pentostatin	439693	NCI-ALMANAC	3x3|5x3
Diamminedichloroplatinum	2767	Tretinoin	444795	NCI-ALMANAC	3x3|5x3
Diamminedichloroplatinum	2767	Pemetrexed	446556	NCI-ALMANAC	3x3|5x3
Diamminedichloroplatinum	2767	TO-901317	447912	MIT-MELANOMA	2x2
Diamminedichloroplatinum	2767	Decitabine	451668	NCI-ALMANAC;MIT-MELANOMA	3x3|5x3;2x2
Diamminedichloroplatinum	2767	Teniposide	452548	NCI-ALMANAC	3x3|5x3
Diamminedichloroplatinum	2767	Valrubicin	454216	NCI-ALMANAC	3x3|5x3
Diamminedichloroplatinum	2767	Dactinomycin	457193	NCI-ALMANAC	3x3|5x3
Diamminedichloroplatinum	2767	Melphalan	460612	NCI-ALMANAC	3x3|5x3
Diamminedichloroplatinum	2767	IPA-3	521106	MIT-MELANOMA	2x2
Diamminedichloroplatinum	2767	GW-9662	644213	MIT-MELANOMA	2x2
Diamminedichloroplatinum	2767	Nilotinib	644241	NCI-ALMANAC	3x3|5x3
Diamminedichloroplatinum	2767	Fludarabine	657237	NCI-ALMANAC;MIT-MELANOMA	3x3|5x3;2x2
Diamminedichloroplatinum	2767	Mercaptopurine	667490	NCI-ALMANAC	3x3|5x3
Diamminedichloroplatinum	2767	TCS-PIM-1-4a	1361332	MIT-MELANOMA	2x2
Diamminedichloroplatinum	2767	PI3K inhibitor X	1893730	MIT-MELANOMA	2x2
Diamminedichloroplatinum	2767	Thioguanine	2723601	NCI-ALMANAC	3x3|5x3
Diamminedichloroplatinum	2767	Tamoxifen	2733526	NCI-ALMANAC	3x3|5x3
Diamminedichloroplatinum	2767	Nelarabine	3011155	NCI-ALMANAC	3x3|5x3
Diamminedichloroplatinum	2767	BMS-387032	3025986	MIT-MELANOMA	2x2
Diamminedichloroplatinum	2767	Dasatinib	3062316	NCI-ALMANAC;MIT-MELANOMA	3x3|5x3;2x2
Diamminedichloroplatinum	2767	Vandetanib	3081361	NCI-ALMANAC	3x3|5x3
Diamminedichloroplatinum	2767	Selisistat	5113032	MIT-MELANOMA	2x2
Diamminedichloroplatinum	2767	KU-55933	5278396	MIT-MELANOMA	2x2
Diamminedichloroplatinum	2767	Sirolimus	5284616	NCI-ALMANAC	3x3|5x3
Diamminedichloroplatinum	2767	SU-6656	5312137	MIT-MELANOMA	2x2
Diamminedichloroplatinum	2767	Sunitinib	5329102	NCI-ALMANAC	3x3|5x3
Diamminedichloroplatinum	2767	Palbociclib	5330286	MIT-MELANOMA	2x2
Diamminedichloroplatinum	2767	Romidepsin	5352062	NCI-ALMANAC	3x3|5x3
Diamminedichloroplatinum	2767	Dacarbazine	5353562	NCI-ALMANAC	3x3|5x3
Diamminedichloroplatinum	2767	Bleomycin	5360373	NCI-ALMANAC	3x3|5x3
Diamminedichloroplatinum	2767	Everolimus	6442177	NCI-ALMANAC;MIT-MELANOMA;DECREASE	3x3|5x3;2x2;8x8
Diamminedichloroplatinum	2767	Ixabepilone	6445540	NCI-ALMANAC	3x3|5x3
Diamminedichloroplatinum	2767	Axitinib	6450551	NCI-ALMANAC	3x3|5x3
Diamminedichloroplatinum	2767	Tanespimycin	6505803	MIT-MELANOMA	2x2
Diamminedichloroplatinum	2767	Oxaliplatin	6857599	NCI-ALMANAC	3x3|5x3
Diamminedichloroplatinum	2767	Midostaurin	9829523	MIT-MELANOMA	2x2
Diamminedichloroplatinum	2767	Cabazitaxel	9854073	NCI-ALMANAC	3x3|5x3
Diamminedichloroplatinum	2767	Tofacitinib	9926791	MIT-MELANOMA	2x2
Diamminedichloroplatinum	2767	Cediranib	9933475	MIT-MELANOMA	2x2
Diamminedichloroplatinum	2767	GW0742	9934458	MIT-MELANOMA	2x2
Diamminedichloroplatinum	2767	L-779450	9950176	MIT-MELANOMA	2x2
Diamminedichloroplatinum	2767	PDK1 inhibitor AR-12	10027278	MIT-MELANOMA	2x2
Diamminedichloroplatinum	2767	Pazopanib	10113978	NCI-ALMANAC	3x3|5x3
Diamminedichloroplatinum	2767	AZD-7762	11152667	MIT-MELANOMA	2x2
Diamminedichloroplatinum	2767	Sepantronium Bromide	11178236	MIT-MELANOMA	2x2
Diamminedichloroplatinum	2767	R-406	11213558	MIT-MELANOMA	2x2
Diamminedichloroplatinum	2767	Brivanib	11234052	MIT-MELANOMA	2x2
Diamminedichloroplatinum	2767	Dorsomorphin	11524144	MIT-MELANOMA	2x2
Diamminedichloroplatinum	2767	GW-2580	11617559	MIT-MELANOMA	2x2
Diamminedichloroplatinum	2767	Crizotinib	11626560	NCI-ALMANAC;MIT-MELANOMA	3x3|5x3;2x2
Diamminedichloroplatinum	2767	AS-252424	11630874	MIT-MELANOMA	2x2
Diamminedichloroplatinum	2767	RAF265	11656518	MIT-MELANOMA	2x2
Diamminedichloroplatinum	2767	Darinaparsin	11683005	MIT-MELANOMA	2x2
Diamminedichloroplatinum	2767	Veliparib	11960529	MIT-MELANOMA	2x2
Diamminedichloroplatinum	2767	Nvp-tae 684	16038120	MIT-MELANOMA	2x2
Diamminedichloroplatinum	2767	GW-441756	16219401	MIT-MELANOMA	2x2
Diamminedichloroplatinum	2767	Stibogluconate	16683013	MIT-MELANOMA	2x2
Diamminedichloroplatinum	2767	Ku-0063794	16736978	MIT-MELANOMA	2x2
Diamminedichloroplatinum	2767	PF-04217903	17754438	MIT-MELANOMA	2x2
Diamminedichloroplatinum	2767	Tie2 kinase inhibitor	23625762	MIT-MELANOMA	2x2
Diamminedichloroplatinum	2767	PLX-4720	24180719	MIT-MELANOMA	2x2
Diamminedichloroplatinum	2767	Silmitasertib	24748573	MIT-MELANOMA	2x2
Diamminedichloroplatinum	2767	Vismodegib	24776445	NCI-ALMANAC	3x3|5x3
Diamminedichloroplatinum	2767	Ipatasertib	24788740	DECREASE	8x8
Diamminedichloroplatinum	2767	Adavosertib	24856436	MIT-MELANOMA	2x2
Diamminedichloroplatinum	2767	SNS-314	24995524	MIT-MELANOMA	2x2
Diamminedichloroplatinum	2767	JZL-184	25021165	MIT-MELANOMA	2x2
Diamminedichloroplatinum	2767	BI-D1870	25023738	MIT-MELANOMA	2x2
Diamminedichloroplatinum	2767	Ruxolitinib	25126798	NCI-ALMANAC	3x3|5x3
Diamminedichloroplatinum	2767	Vemurafenib	42611257	NCI-ALMANAC	3x3|5x3
Diamminedichloroplatinum	2767	QS-11	42623900	MIT-MELANOMA	2x2
Diamminedichloroplatinum	2767	Vinorelbine	44424639	NCI-ALMANAC	3x3|5x3
Diamminedichloroplatinum	2767	GSK-0660	46233311	MIT-MELANOMA	2x2
Diamminedichloroplatinum	2767	Lfm-a13	54676905	MIT-MELANOMA	2x2
Diamminedichloroplatinum	2767	A-769662	54708532	MIT-MELANOMA	2x2
Diamminedichloroplatinum	2767	TCS-401 Hydrochloride	56972185	MIT-MELANOMA	2x2
Diamminedichloroplatinum	2767	Dovitinib	135398510	MIT-MELANOMA	2x2
Diamminedichloroplatinum	2767	XAV-939	135418940	MIT-MELANOMA	2x2
Diamminedichloroplatinum	2767	Bms-536924	135440466	MIT-MELANOMA	2x2
Clinofibrate	2787	Temozolomide	5394	STANFORD	1x1
Clofazimine	2794	Temozolomide	5394	STANFORD	1x1
Clofibric acid	2797	Temozolomide	5394	STANFORD	1x1
Clotrimazole	2812	Temozolomide	5394	STANFORD	1x1
Cyclandelate	2893	Temozolomide	5394	STANFORD	1x1
Cyclophosphamide	2907	Aminolevulinic Acid	137	NCI-ALMANAC	3x3|5x3
Cyclophosphamide	2907	Mepacrine	237	NCI-ALMANAC	3x3|5x3
Cyclophosphamide	2907	Allopurinol	2094	NCI-ALMANAC	3x3|5x3
Cyclophosphamide	2907	Altretamine	2123	NCI-ALMANAC	3x3|5x3
Cyclophosphamide	2907	Anastrozole	2187	NCI-ALMANAC	3x3|5x3
Cyclophosphamide	2907	Busulfan	2478	NCI-ALMANAC	3x3|5x3
Cyclophosphamide	2907	Celecoxib	2662	NCI-ALMANAC	3x3|5x3
Cyclophosphamide	2907	Chlorambucil	2708	NCI-ALMANAC	3x3|5x3
Cyclophosphamide	2907	Fluorouracil	3385	NCI-ALMANAC	3x3|5x3
Cyclophosphamide	2907	Hydroxyurea	3657	NCI-ALMANAC	3x3|5x3
Cyclophosphamide	2907	Letrozole	3902	NCI-ALMANAC	3x3|5x3
Cyclophosphamide	2907	Lomustine	3950	NCI-ALMANAC	3x3|5x3
Cyclophosphamide	2907	Mechlorethamine	4033	NCI-ALMANAC	3x3|5x3
Cyclophosphamide	2907	Methoxsalen	4114	NCI-ALMANAC	3x3|5x3
Cyclophosphamide	2907	Mitotane	4211	NCI-ALMANAC	3x3|5x3
Cyclophosphamide	2907	Mitoxantrone	4212	NCI-ALMANAC	3x3|5x3
Cyclophosphamide	2907	Pipobroman	4842	NCI-ALMANAC	3x3|5x3
Cyclophosphamide	2907	Procarbazine	4915	NCI-ALMANAC	3x3|5x3
Cyclophosphamide	2907	Raloxifene	5035	NCI-ALMANAC	3x3|5x3
Cyclophosphamide	2907	Imatinib	5291	NCI-ALMANAC	3x3|5x3
Cyclophosphamide	2907	Vorinostat	5311	NCI-ALMANAC;MERCK	3x3|5x3;4x4
Cyclophosphamide	2907	Temozolomide	5394	NCI-ALMANAC;MERCK;STANFORD	3x3|5x3;4x4;1x1
Cyclophosphamide	2907	Thalidomide	5426	NCI-ALMANAC	3x3|5x3
Cyclophosphamide	2907	Thiotepa	5453	NCI-ALMANAC	3x3|5x3
Cyclophosphamide	2907	Mitomycin	5746	NCI-ALMANAC	3x3|5x3
Cyclophosphamide	2907	Floxuridine	5790	NCI-ALMANAC	3x3|5x3
Cyclophosphamide	2907	Triethylenemelamine	5799	NCI-ALMANAC	3x3|5x3
Cyclophosphamide	2907	Vincristine	5978	NCI-ALMANAC	3x3|5x3
Cyclophosphamide	2907	Uracil mustard	6194	NCI-ALMANAC	3x3|5x3
Cyclophosphamide	2907	Cytarabine	6253	NCI-ALMANAC	3x3|5x3
Cyclophosphamide	2907	Azacitidine	9444	NCI-ALMANAC	3x3|5x3
Cyclophosphamide	2907	Megestrol Acetate	11683	NCI-ALMANAC	3x3|5x3
Cyclophosphamide	2907	Vinblastine	13342	NCI-ALMANAC	3x3|5x3
Cyclophosphamide	2907	Cladribine	20279	NCI-ALMANAC	3x3|5x3
Cyclophosphamide	2907	Streptozocin	29327	NCI-ALMANAC	3x3|5x3
Cyclophosphamide	2907	Daunorubicin	30323	NCI-ALMANAC	3x3|5x3
Cyclophosphamide	2907	Doxorubicin	31703	NCI-ALMANAC	3x3|5x3
Cyclophosphamide	2907	Paclitaxel	36314	NCI-ALMANAC	3x3|5x3
Cyclophosphamide	2907	Etoposide	36462	NCI-ALMANAC	3x3|5x3
Cyclophosphamide	2907	Carboplatin	38904	NCI-ALMANAC	3x3|5x3
Cyclophosphamide	2907	Exemestane	60198	NCI-ALMANAC	3x3|5x3
Cyclophosphamide	2907	Gemcitabine	60750	NCI-ALMANAC	3x3|5x3
Cyclophosphamide	2907	Capecitabine	60953	NCI-ALMANAC	3x3|5x3
Cyclophosphamide	2907	Bendamustine	65628	NCI-ALMANAC	3x3|5x3
Cyclophosphamide	2907	Zoledronic Acid	68740	NCI-ALMANAC	3x3|5x3
Cyclophosphamide	2907	Dexrazoxane	71384	NCI-ALMANAC	3x3|5x3
Cyclophosphamide	2907	Fulvestrant	104741	NCI-ALMANAC	3x3|5x3
Cyclophosphamide	2907	SN 38 Lactone	104842	NCI-ALMANAC	3x3|5x3
Cyclophosphamide	2907	Clofarabine	119182	NCI-ALMANAC	3x3|5x3
Cyclophosphamide	2907	Gefitinib	123631	NCI-ALMANAC	3x3|5x3
Cyclophosphamide	2907	Methotrexate	126941	NCI-ALMANAC	3x3|5x3
Cyclophosphamide	2907	Abiraterone	132971	NCI-ALMANAC	3x3|5x3
Cyclophosphamide	2907	Pralatrexate	148121	NCI-ALMANAC	3x3|5x3
Cyclophosphamide	2907	Docetaxel	148124	NCI-ALMANAC	3x3|5x3
Cyclophosphamide	2907	Plicamycin	163659	NCI-ALMANAC	3x3|5x3
Cyclophosphamide	2907	Erlotinib	176870	MERCK	4x4
Cyclophosphamide	2907	Lapatinib	208908	NCI-ALMANAC;MERCK	3x3|5x3;4x4
Cyclophosphamide	2907	Sorafenib	216239	NCI-ALMANAC;MERCK	3x3|5x3;4x4
Cyclophosphamide	2907	Lenalidomide	216326	NCI-ALMANAC	3x3|5x3
Cyclophosphamide	2907	L-778123	216453	MERCK	4x4
Cyclophosphamide	2907	Bortezomib	387447	MERCK	4x4
Cyclophosphamide	2907	Tretinoin	444795	NCI-ALMANAC	3x3|5x3
Cyclophosphamide	2907	Pemetrexed	446556	NCI-ALMANAC	3x3|5x3
Cyclophosphamide	2907	Teniposide	452548	NCI-ALMANAC	3x3|5x3
Cyclophosphamide	2907	Valrubicin	454216	NCI-ALMANAC	3x3|5x3
Cyclophosphamide	2907	Dactinomycin	457193	NCI-ALMANAC	3x3|5x3
Cyclophosphamide	2907	Melphalan	460612	NCI-ALMANAC	3x3|5x3
Cyclophosphamide	2907	Nilotinib	644241	NCI-ALMANAC	3x3|5x3
Cyclophosphamide	2907	Fludarabine	657237	NCI-ALMANAC	3x3|5x3
Cyclophosphamide	2907	Mercaptopurine	667490	NCI-ALMANAC	3x3|5x3
Cyclophosphamide	2907	Thioguanine	2723601	NCI-ALMANAC	3x3|5x3
Cyclophosphamide	2907	Tamoxifen	2733526	NCI-ALMANAC	3x3|5x3
Cyclophosphamide	2907	Nelarabine	3011155	NCI-ALMANAC	3x3|5x3
Cyclophosphamide	2907	Dasatinib	3062316	NCI-ALMANAC;MERCK	3x3|5x3;4x4
Cyclophosphamide	2907	Vandetanib	3081361	NCI-ALMANAC	3x3|5x3
Cyclophosphamide	2907	Sirolimus	5284616	NCI-ALMANAC	3x3|5x3
Cyclophosphamide	2907	Geldanamycin	5288382	MERCK	4x4
Cyclophosphamide	2907	Sunitinib	5329102	NCI-ALMANAC;MERCK	3x3|5x3;4x4
Cyclophosphamide	2907	Romidepsin	5352062	NCI-ALMANAC	3x3|5x3
Cyclophosphamide	2907	Dacarbazine	5353562	NCI-ALMANAC	3x3|5x3
Cyclophosphamide	2907	Bleomycin	5360373	NCI-ALMANAC	3x3|5x3
Cyclophosphamide	2907	Iroxanadine	6421776	MERCK	4x4
Cyclophosphamide	2907	Everolimus	6442177	NCI-ALMANAC	3x3|5x3
Cyclophosphamide	2907	Axitinib	6450551	NCI-ALMANAC	3x3|5x3
Cyclophosphamide	2907	PD-325901	9826528	MERCK	4x4
Cyclophosphamide	2907	Cabazitaxel	9854073	NCI-ALMANAC	3x3|5x3
Cyclophosphamide	2907	Pazopanib	10113978	NCI-ALMANAC	3x3|5x3
Cyclophosphamide	2907	Ridaforolimus	11520894	MERCK	4x4
Cyclophosphamide	2907	Crizotinib	11626560	NCI-ALMANAC	3x3|5x3
Cyclophosphamide	2907	Veliparib	11960529	MERCK	4x4
Cyclophosphamide	2907	MK-8776	16224745	MERCK	4x4
Cyclophosphamide	2907	MK-5108	24748204	MERCK	4x4
Cyclophosphamide	2907	Vismodegib	24776445	NCI-ALMANAC	3x3|5x3
Cyclophosphamide	2907	Adavosertib	24856436	MERCK	4x4
Cyclophosphamide	2907	Niraparib	24958200	MERCK	4x4
Cyclophosphamide	2907	MK-2206	24964624	MERCK	4x4
Cyclophosphamide	2907	Ruxolitinib	25126798	NCI-ALMANAC	3x3|5x3
Cyclophosphamide	2907	Vemurafenib	42611257	NCI-ALMANAC	3x3|5x3
Cyclophosphamide	2907	Vinorelbine	44424639	NCI-ALMANAC	3x3|5x3
Cyclophosphamide	2907	Dinaciclib	46926350	MERCK	4x4
Indibulin	2929	Dactolisib	11977753	DECREASE	8x8
Dibenzothiophene	3023	Temozolomide	5394	STANFORD	1x1
Dichlorphenamide	3038	Temozolomide	5394	STANFORD	1x1
Dipyridamole	3108	Temozolomide	5394	STANFORD	1x1
Disulfiram	3117	Temozolomide	5394	STANFORD	1x1
Domperidone	3151	Temozolomide	5394	STANFORD	1x1
Droperidol	3168	Temozolomide	5394	STANFORD	1x1
Dropropizine	3169	Temozolomide	5394	STANFORD	1x1
Diprophylline	3182	Temozolomide	5394	STANFORD	1x1
Ebastine	3191	Temozolomide	5394	STANFORD	1x1
Embelin	3218	Temozolomide	5394	STANFORD	1x1
Embelin	3218	TCS-PIM-1-4a	1361332	MIT-MELANOMA	2x2
Embelin	3218	KU-55933	5278396	MIT-MELANOMA	2x2
Embelin	3218	BI-D1870	25023738	MIT-MELANOMA	2x2
Emodin	3220	Temozolomide	5394	STANFORD	1x1
Enoxacin	3229	Temozolomide	5394	STANFORD	1x1
Etodolac	3308	Temozolomide	5394	STANFORD	1x1
Famciclovir	3324	Temozolomide	5394	STANFORD	1x1
Famprofazone	3326	Temozolomide	5394	STANFORD	1x1
Felbamate	3331	Temozolomide	5394	STANFORD	1x1
Felodipine	3333	Temozolomide	5394	STANFORD	1x1
Fenbendazole	3334	Temozolomide	5394	STANFORD	1x1
Fenofibrate	3339	Temozolomide	5394	STANFORD	1x1
Flopropione	3362	Temozolomide	5394	STANFORD	1x1
Fluconazole	3365	Temozolomide	5394	STANFORD	1x1
Flucytosine	3366	Temozolomide	5394	STANFORD	1x1
Flufenamic acid	3371	Temozolomide	5394	STANFORD	1x1
Flumazenil	3373	Temozolomide	5394	STANFORD	1x1
Flumequine	3374	Temozolomide	5394	STANFORD	1x1
Fluorouracil	3385	Fluorouracil	3385	YALE-PDAC	3x3
Fluorouracil	3385	Lomustine	3950	NCI-ALMANAC	3x3|5x3
Fluorouracil	3385	Mitoxantrone	4212	NCI-ALMANAC	3x3|5x3
Fluorouracil	3385	Raloxifene	5035	NCI-ALMANAC	3x3|5x3
Fluorouracil	3385	Vorinostat	5311	MERCK;YALE-PDAC	4x4;3x3
Fluorouracil	3385	Temozolomide	5394	MERCK;STANFORD	4x4;1x1
Fluorouracil	3385	Triethylenemelamine	5799	NCI-ALMANAC	3x3|5x3
Fluorouracil	3385	Uracil mustard	6194	NCI-ALMANAC	3x3|5x3
Fluorouracil	3385	Megestrol Acetate	11683	NCI-ALMANAC	3x3|5x3
Fluorouracil	3385	Daunorubicin	30323	NCI-ALMANAC	3x3|5x3
Fluorouracil	3385	Doxorubicin	31703	NCI-ALMANAC	3x3|5x3
Fluorouracil	3385	Paclitaxel	36314	YALE-PDAC	3x3
Fluorouracil	3385	Etoposide	36462	NCI-ALMANAC	3x3|5x3
Fluorouracil	3385	Zocor	54454	YALE-PDAC	3x3
Fluorouracil	3385	Exemestane	60198	NCI-ALMANAC	3x3|5x3
Fluorouracil	3385	Gemcitabine	60750	YALE-PDAC	3x3
Fluorouracil	3385	Dexrazoxane	71384	NCI-ALMANAC	3x3|5x3
Fluorouracil	3385	SN 38 Lactone	104842	YALE-PDAC	3x3
Fluorouracil	3385	Gefitinib	123631	NCI-ALMANAC	3x3|5x3
Fluorouracil	3385	Abiraterone	132971	NCI-ALMANAC	3x3|5x3
Fluorouracil	3385	Erlotinib	176870	MERCK;YALE-PDAC	4x4;3x3
Fluorouracil	3385	Lapatinib	208908	MERCK	4x4
Fluorouracil	3385	Sorafenib	216239	MERCK	4x4
Fluorouracil	3385	Lenalidomide	216326	NCI-ALMANAC	3x3|5x3
Fluorouracil	3385	L-778123	216453	MERCK	4x4
Fluorouracil	3385	Bortezomib	387447	MERCK	4x4
Fluorouracil	3385	Thapsigargin	446378	YALE-PDAC	3x3
Fluorouracil	3385	Pemetrexed	446556	NCI-ALMANAC;YALE-PDAC	3x3|5x3;3x3
Fluorouracil	3385	Teniposide	452548	NCI-ALMANAC	3x3|5x3
Fluorouracil	3385	Piperlongumine	637858	YALE-PDAC	3x3
Fluorouracil	3385	BRD-7389	1080352	YALE-PDAC	3x3
Fluorouracil	3385	Dasatinib	3062316	MERCK;YALE-PDAC	4x4;3x3
Fluorouracil	3385	Vandetanib	3081361	NCI-ALMANAC	3x3|5x3
Fluorouracil	3385	SB-225002	3854666	YALE-PDAC	3x3
Fluorouracil	3385	IMD-0354	5081913	YALE-PDAC	3x3
Fluorouracil	3385	Alvocidib	5287969	YALE-PDAC	3x3
Fluorouracil	3385	Geldanamycin	5288382	MERCK	4x4
Fluorouracil	3385	Sunitinib	5329102	MERCK	4x4
Fluorouracil	3385	Dacarbazine	5353562	NCI-ALMANAC	3x3|5x3
Fluorouracil	3385	Iroxanadine	6421776	MERCK	4x4
Fluorouracil	3385	Axitinib	6450551	NCI-ALMANAC	3x3|5x3
Fluorouracil	3385	PD-325901	9826528	MERCK	4x4
Fluorouracil	3385	Cabazitaxel	9854073	NCI-ALMANAC	3x3|5x3
Fluorouracil	3385	Pazopanib	10113978	NCI-ALMANAC	3x3|5x3
Fluorouracil	3385	Afatinib	10184653	YALE-PDAC	3x3
Fluorouracil	3385	AZD-7762	11152667	YALE-PDAC	3x3
Fluorouracil	3385	Sepantronium Bromide	11178236	YALE-PDAC	3x3
Fluorouracil	3385	BI-2536	11364421	YALE-PDAC	3x3
Fluorouracil	3385	MK2a Inhibitor	11382492	YALE-PDAC	3x3
Fluorouracil	3385	Ridaforolimus	11520894	MERCK	4x4
Fluorouracil	3385	Carfilzomib	11556711	YALE-PDAC	3x3
Fluorouracil	3385	PF-431396	11598628	YALE-PDAC	3x3
Fluorouracil	3385	Crizotinib	11626560	NCI-ALMANAC;YALE-PDAC	3x3|5x3;3x3
Fluorouracil	3385	Trametinib	11707110	YALE-PDAC	3x3
Fluorouracil	3385	Veliparib	11960529	MERCK	4x4
Fluorouracil	3385	MK-8776	16224745	MERCK	4x4
Fluorouracil	3385	Azd-1480	16659841	YALE-PDAC	3x3
Fluorouracil	3385	Pevonedistat	16720766	YALE-PDAC	3x3
Fluorouracil	3385	Pictilisib	17755052	YALE-PDAC	3x3
Fluorouracil	3385	MK-5108	24748204	MERCK	4x4
Fluorouracil	3385	Alisertib	24771867	YALE-PDAC	3x3
Fluorouracil	3385	Vismodegib	24776445	NCI-ALMANAC	3x3|5x3
Fluorouracil	3385	Adavosertib	24856436	MERCK;YALE-PDAC	4x4;3x3
Fluorouracil	3385	Niraparib	24958200	MERCK	4x4
Fluorouracil	3385	MK-2206	24964624	MERCK;YALE-PDAC	4x4;3x3
Fluorouracil	3385	Ruxolitinib	25126798	NCI-ALMANAC	3x3|5x3
Fluorouracil	3385	AZD-8055	25262965	YALE-PDAC	3x3
Fluorouracil	3385	Vemurafenib	42611257	NCI-ALMANAC	3x3|5x3
Fluorouracil	3385	Foretinib	42642645	YALE-PDAC	3x3
Fluorouracil	3385	Vinorelbine	44424639	NCI-ALMANAC	3x3|5x3
Fluorouracil	3385	GSK2334470	46215815	YALE-PDAC	3x3
Fluorouracil	3385	JQ1 Compound	46907787	YALE-PDAC	3x3
Fluorouracil	3385	Dinaciclib	46926350	MERCK	4x4
Fluorouracil	3385	Venetoclax	49846579	YALE-PDAC	3x3
Fluorouracil	3385	Alpelisib	56649450	YALE-PDAC	3x3
Fluorouracil	3385	Oligomycins	78358496	YALE-PDAC	3x3
Fluorouracil	3385	Dovitinib	135398510	YALE-PDAC	3x3
Flurbiprofen	3394	Temozolomide	5394	STANFORD	1x1
Flutamide	3397	Temozolomide	5394	STANFORD	1x1
Furosemide	3440	Temozolomide	5394	STANFORD	1x1
Gemfibrozil	3463	Temozolomide	5394	STANFORD	1x1
Gliclazide	3475	Temozolomide	5394	STANFORD	1x1
Glimepiride	3476	Temozolomide	5394	STANFORD	1x1
Glipizide	3478	Temozolomide	5394	STANFORD	1x1
Glyburide	3488	Temozolomide	5394	STANFORD	1x1
Go-6983	3499	Temozolomide	5394	STANFORD	1x1
Gossypol	3503	Temozolomide	5394	STANFORD	1x1
Guaifenesin	3516	Temozolomide	5394	STANFORD	1x1
FT-0761318	3549	Temozolomide	5394	STANFORD	1x1
Haloperidol	3559	Temozolomide	5394	STANFORD	1x1
Dihydrodiethylstilbestrol	3606	Temozolomide	5394	STANFORD	1x1
Hydrochlorothiazide	3639	Temozolomide	5394	STANFORD	1x1
Hydroxyurea	3657	Altretamine	2123	NCI-ALMANAC	3x3|5x3
Hydroxyurea	3657	Celecoxib	2662	NCI-ALMANAC	3x3|5x3
Hydroxyurea	3657	Chlorambucil	2708	NCI-ALMANAC	3x3|5x3
Hydroxyurea	3657	Fluorouracil	3385	NCI-ALMANAC	3x3|5x3
Hydroxyurea	3657	Letrozole	3902	NCI-ALMANAC	3x3|5x3
Hydroxyurea	3657	Lomustine	3950	NCI-ALMANAC	3x3|5x3
Hydroxyurea	3657	Mitoxantrone	4212	NCI-ALMANAC	3x3|5x3
Hydroxyurea	3657	Raloxifene	5035	NCI-ALMANAC	3x3|5x3
Hydroxyurea	3657	Imatinib	5291	NCI-ALMANAC	3x3|5x3
Hydroxyurea	3657	Vorinostat	5311	NCI-ALMANAC	3x3|5x3
Hydroxyurea	3657	Temozolomide	5394	NCI-ALMANAC;STANFORD	3x3|5x3;1x1
Hydroxyurea	3657	Thiotepa	5453	NCI-ALMANAC	3x3|5x3
Hydroxyurea	3657	Floxuridine	5790	NCI-ALMANAC	3x3|5x3
Hydroxyurea	3657	Triethylenemelamine	5799	NCI-ALMANAC	3x3|5x3
Hydroxyurea	3657	Vincristine	5978	NCI-ALMANAC	3x3|5x3
Hydroxyurea	3657	Uracil mustard	6194	NCI-ALMANAC	3x3|5x3
Hydroxyurea	3657	Cytarabine	6253	NCI-ALMANAC	3x3|5x3
Hydroxyurea	3657	Azacitidine	9444	NCI-ALMANAC	3x3|5x3
Hydroxyurea	3657	Megestrol Acetate	11683	NCI-ALMANAC	3x3|5x3
Hydroxyurea	3657	Cladribine	20279	NCI-ALMANAC	3x3|5x3
Hydroxyurea	3657	Daunorubicin	30323	NCI-ALMANAC	3x3|5x3
Hydroxyurea	3657	Paclitaxel	36314	NCI-ALMANAC	3x3|5x3
Hydroxyurea	3657	Etoposide	36462	NCI-ALMANAC	3x3|5x3
Hydroxyurea	3657	Carboplatin	38904	NCI-ALMANAC	3x3|5x3
Hydroxyurea	3657	Exemestane	60198	NCI-ALMANAC	3x3|5x3
Hydroxyurea	3657	Zoledronic Acid	68740	NCI-ALMANAC	3x3|5x3
Hydroxyurea	3657	Dexrazoxane	71384	NCI-ALMANAC	3x3|5x3
Hydroxyurea	3657	SN 38 Lactone	104842	NCI-ALMANAC	3x3|5x3
Hydroxyurea	3657	Gefitinib	123631	NCI-ALMANAC	3x3|5x3
Hydroxyurea	3657	Abiraterone	132971	NCI-ALMANAC	3x3|5x3
Hydroxyurea	3657	Docetaxel	148124	NCI-ALMANAC	3x3|5x3
Hydroxyurea	3657	Plicamycin	163659	NCI-ALMANAC	3x3|5x3
Hydroxyurea	3657	Lapatinib	208908	NCI-ALMANAC	3x3|5x3
Hydroxyurea	3657	Lenalidomide	216326	NCI-ALMANAC	3x3|5x3
Hydroxyurea	3657	Tretinoin	444795	NCI-ALMANAC	3x3|5x3
Hydroxyurea	3657	Pemetrexed	446556	NCI-ALMANAC	3x3|5x3
Hydroxyurea	3657	Teniposide	452548	NCI-ALMANAC	3x3|5x3
Hydroxyurea	3657	Dactinomycin	457193	NCI-ALMANAC	3x3|5x3
Hydroxyurea	3657	Melphalan	460612	NCI-ALMANAC	3x3|5x3
Hydroxyurea	3657	Fludarabine	657237	NCI-ALMANAC	3x3|5x3
Hydroxyurea	3657	Thioguanine	2723601	NCI-ALMANAC	3x3|5x3
Hydroxyurea	3657	Tamoxifen	2733526	NCI-ALMANAC	3x3|5x3
Hydroxyurea	3657	Dasatinib	3062316	NCI-ALMANAC	3x3|5x3
Hydroxyurea	3657	Vandetanib	3081361	NCI-ALMANAC	3x3|5x3
Hydroxyurea	3657	Sunitinib	5329102	NCI-ALMANAC	3x3|5x3
Hydroxyurea	3657	Romidepsin	5352062	NCI-ALMANAC	3x3|5x3
Hydroxyurea	3657	Dacarbazine	5353562	NCI-ALMANAC	3x3|5x3
Hydroxyurea	3657	Everolimus	6442177	NCI-ALMANAC	3x3|5x3
Hydroxyurea	3657	Axitinib	6450551	NCI-ALMANAC	3x3|5x3
Hydroxyurea	3657	Cabazitaxel	9854073	NCI-ALMANAC	3x3|5x3
Hydroxyurea	3657	Pazopanib	10113978	NCI-ALMANAC	3x3|5x3
Hydroxyurea	3657	Crizotinib	11626560	NCI-ALMANAC	3x3|5x3
Hydroxyurea	3657	Vismodegib	24776445	NCI-ALMANAC	3x3|5x3
Hydroxyurea	3657	Ruxolitinib	25126798	NCI-ALMANAC	3x3|5x3
Hydroxyurea	3657	Vemurafenib	42611257	NCI-ALMANAC	3x3|5x3
Hydroxyurea	3657	Vinorelbine	44424639	NCI-ALMANAC	3x3|5x3
Ibuprofen	3672	Temozolomide	5394	STANFORD	1x1
Lidocaine	3676	Temozolomide	5394	STANFORD	1x1
Idebenone	3686	Temozolomide	5394	STANFORD	1x1
Ifosfamide	3690	Aminolevulinic Acid	137	NCI-ALMANAC	3x3|5x3
Ifosfamide	3690	Mepacrine	237	NCI-ALMANAC	3x3|5x3
Ifosfamide	3690	Allopurinol	2094	NCI-ALMANAC	3x3|5x3
Ifosfamide	3690	Altretamine	2123	NCI-ALMANAC	3x3|5x3
Ifosfamide	3690	Anastrozole	2187	NCI-ALMANAC	3x3|5x3
Ifosfamide	3690	Busulfan	2478	NCI-ALMANAC	3x3|5x3
Ifosfamide	3690	Celecoxib	2662	NCI-ALMANAC	3x3|5x3
Ifosfamide	3690	Chlorambucil	2708	NCI-ALMANAC	3x3|5x3
Ifosfamide	3690	Cyclophosphamide	2907	NCI-ALMANAC	3x3|5x3
Ifosfamide	3690	Fluorouracil	3385	NCI-ALMANAC	3x3|5x3
Ifosfamide	3690	Hydroxyurea	3657	NCI-ALMANAC	3x3|5x3
Ifosfamide	3690	Letrozole	3902	NCI-ALMANAC	3x3|5x3
Ifosfamide	3690	Lomustine	3950	NCI-ALMANAC	3x3|5x3
Ifosfamide	3690	Mechlorethamine	4033	NCI-ALMANAC	3x3|5x3
Ifosfamide	3690	Methoxsalen	4114	NCI-ALMANAC	3x3|5x3
Ifosfamide	3690	Mitotane	4211	NCI-ALMANAC	3x3|5x3
Ifosfamide	3690	Mitoxantrone	4212	NCI-ALMANAC	3x3|5x3
Ifosfamide	3690	Pipobroman	4842	NCI-ALMANAC	3x3|5x3
Ifosfamide	3690	Procarbazine	4915	NCI-ALMANAC	3x3|5x3
Ifosfamide	3690	Raloxifene	5035	NCI-ALMANAC	3x3|5x3
Ifosfamide	3690	Imatinib	5291	NCI-ALMANAC	3x3|5x3
Ifosfamide	3690	Vorinostat	5311	NCI-ALMANAC	3x3|5x3
Ifosfamide	3690	Temozolomide	5394	NCI-ALMANAC;STANFORD	3x3|5x3;1x1
Ifosfamide	3690	Thalidomide	5426	NCI-ALMANAC	3x3|5x3
Ifosfamide	3690	Thiotepa	5453	NCI-ALMANAC	3x3|5x3
Ifosfamide	3690	Mitomycin	5746	NCI-ALMANAC	3x3|5x3
Ifosfamide	3690	Floxuridine	5790	NCI-ALMANAC	3x3|5x3
Ifosfamide	3690	Triethylenemelamine	5799	NCI-ALMANAC	3x3|5x3
Ifosfamide	3690	Vincristine	5978	NCI-ALMANAC	3x3|5x3
Ifosfamide	3690	Uracil mustard	6194	NCI-ALMANAC	3x3|5x3
Ifosfamide	3690	Cytarabine	6253	NCI-ALMANAC	3x3|5x3
Ifosfamide	3690	Azacitidine	9444	NCI-ALMANAC	3x3|5x3
Ifosfamide	3690	Megestrol Acetate	11683	NCI-ALMANAC	3x3|5x3
Ifosfamide	3690	Vinblastine	13342	NCI-ALMANAC	3x3|5x3
Ifosfamide	3690	Cladribine	20279	NCI-ALMANAC	3x3|5x3
Ifosfamide	3690	Streptozocin	29327	NCI-ALMANAC	3x3|5x3
Ifosfamide	3690	Daunorubicin	30323	NCI-ALMANAC	3x3|5x3
Ifosfamide	3690	Doxorubicin	31703	NCI-ALMANAC	3x3|5x3
Ifosfamide	3690	Paclitaxel	36314	NCI-ALMANAC	3x3|5x3
Ifosfamide	3690	Etoposide	36462	NCI-ALMANAC	3x3|5x3
Ifosfamide	3690	Carboplatin	38904	NCI-ALMANAC	3x3|5x3
Ifosfamide	3690	Exemestane	60198	NCI-ALMANAC	3x3|5x3
Ifosfamide	3690	Gemcitabine	60750	NCI-ALMANAC	3x3|5x3
Ifosfamide	3690	Capecitabine	60953	NCI-ALMANAC	3x3|5x3
Ifosfamide	3690	Bendamustine	65628	NCI-ALMANAC	3x3|5x3
Ifosfamide	3690	Zoledronic Acid	68740	NCI-ALMANAC	3x3|5x3
Ifosfamide	3690	Dexrazoxane	71384	NCI-ALMANAC	3x3|5x3
Ifosfamide	3690	Fulvestrant	104741	NCI-ALMANAC	3x3|5x3
Ifosfamide	3690	SN 38 Lactone	104842	NCI-ALMANAC	3x3|5x3
Ifosfamide	3690	Clofarabine	119182	NCI-ALMANAC	3x3|5x3
Ifosfamide	3690	Gefitinib	123631	NCI-ALMANAC	3x3|5x3
Ifosfamide	3690	Methotrexate	126941	NCI-ALMANAC	3x3|5x3
Ifosfamide	3690	Abiraterone	132971	NCI-ALMANAC	3x3|5x3
Ifosfamide	3690	Pralatrexate	148121	NCI-ALMANAC	3x3|5x3
Ifosfamide	3690	Docetaxel	148124	NCI-ALMANAC	3x3|5x3
Ifosfamide	3690	Plicamycin	163659	NCI-ALMANAC	3x3|5x3
Ifosfamide	3690	Lapatinib	208908	NCI-ALMANAC	3x3|5x3
Ifosfamide	3690	Sorafenib	216239	NCI-ALMANAC	3x3|5x3
Ifosfamide	3690	Lenalidomide	216326	NCI-ALMANAC	3x3|5x3
Ifosfamide	3690	Tretinoin	444795	NCI-ALMANAC	3x3|5x3
Ifosfamide	3690	Pemetrexed	446556	NCI-ALMANAC	3x3|5x3
Ifosfamide	3690	Teniposide	452548	NCI-ALMANAC	3x3|5x3
Ifosfamide	3690	Valrubicin	454216	NCI-ALMANAC	3x3|5x3
Ifosfamide	3690	Dactinomycin	457193	NCI-ALMANAC	3x3|5x3
Ifosfamide	3690	Melphalan	460612	NCI-ALMANAC	3x3|5x3
Ifosfamide	3690	Nilotinib	644241	NCI-ALMANAC	3x3|5x3
Ifosfamide	3690	Fludarabine	657237	NCI-ALMANAC	3x3|5x3
Ifosfamide	3690	Mercaptopurine	667490	NCI-ALMANAC	3x3|5x3
Ifosfamide	3690	Thioguanine	2723601	NCI-ALMANAC	3x3|5x3
Ifosfamide	3690	Tamoxifen	2733526	NCI-ALMANAC	3x3|5x3
Ifosfamide	3690	Nelarabine	3011155	NCI-ALMANAC	3x3|5x3
Ifosfamide	3690	Dasatinib	3062316	NCI-ALMANAC	3x3|5x3
Ifosfamide	3690	Vandetanib	3081361	NCI-ALMANAC	3x3|5x3
Ifosfamide	3690	Sirolimus	5284616	NCI-ALMANAC	3x3|5x3
Ifosfamide	3690	Sunitinib	5329102	NCI-ALMANAC	3x3|5x3
Ifosfamide	3690	Romidepsin	5352062	NCI-ALMANAC	3x3|5x3
Ifosfamide	3690	Dacarbazine	5353562	NCI-ALMANAC	3x3|5x3
Ifosfamide	3690	Bleomycin	5360373	NCI-ALMANAC	3x3|5x3
Ifosfamide	3690	Everolimus	6442177	NCI-ALMANAC	3x3|5x3
Ifosfamide	3690	Axitinib	6450551	NCI-ALMANAC	3x3|5x3
Ifosfamide	3690	Oxaliplatin	6857599	NCI-ALMANAC	3x3|5x3
Ifosfamide	3690	Cabazitaxel	9854073	NCI-ALMANAC	3x3|5x3
Ifosfamide	3690	Pazopanib	10113978	NCI-ALMANAC	3x3|5x3
Ifosfamide	3690	Crizotinib	11626560	NCI-ALMANAC	3x3|5x3
Ifosfamide	3690	Vismodegib	24776445	NCI-ALMANAC	3x3|5x3
Ifosfamide	3690	Ruxolitinib	25126798	NCI-ALMANAC	3x3|5x3
Ifosfamide	3690	Vemurafenib	42611257	NCI-ALMANAC	3x3|5x3
Ifosfamide	3690	Vinorelbine	44424639	NCI-ALMANAC	3x3|5x3
Indapamide	3702	Temozolomide	5394	STANFORD	1x1
Indole-3-carbinol	3712	PD173074	1401	MIT-MELANOMA	2x2
Indole-3-carbinol	3712	Embelin	3218	MIT-MELANOMA	2x2
Indole-3-carbinol	3712	Nilutamide	4493	MIT-MELANOMA	2x2
Indole-3-carbinol	3712	Pioglitazone	4829	MIT-MELANOMA	2x2
Indole-3-carbinol	3712	Vorinostat	5311	MIT-MELANOMA	2x2
Indole-3-carbinol	3712	Temozolomide	5394	MIT-MELANOMA;STANFORD	2x2;1x1
Indole-3-carbinol	3712	ZM-336372	5730	MIT-MELANOMA	2x2
Indole-3-carbinol	3712	U-73122	104794	MIT-MELANOMA	2x2
Indole-3-carbinol	3712	Vatalanib	151194	MIT-MELANOMA	2x2
Indole-3-carbinol	3712	Tipifarnib	159324	MIT-MELANOMA	2x2
Indole-3-carbinol	3712	Erlotinib	176870	MIT-MELANOMA	2x2
Indole-3-carbinol	3712	Lenalidomide	216326	MIT-MELANOMA	2x2
Indole-3-carbinol	3712	Elesclomol	300471	MIT-MELANOMA	2x2
Indole-3-carbinol	3712	TO-901317	447912	MIT-MELANOMA	2x2
Indole-3-carbinol	3712	IPA-3	521106	MIT-MELANOMA	2x2
Indole-3-carbinol	3712	GW-9662	644213	MIT-MELANOMA	2x2
Indole-3-carbinol	3712	TCS-PIM-1-4a	1361332	MIT-MELANOMA	2x2
Indole-3-carbinol	3712	PI3K inhibitor X	1893730	MIT-MELANOMA	2x2
Indole-3-carbinol	3712	BMS-387032	3025986	MIT-MELANOMA	2x2
Indole-3-carbinol	3712	Dasatinib	3062316	MIT-MELANOMA	2x2
Indole-3-carbinol	3712	Selisistat	5113032	MIT-MELANOMA	2x2
Indole-3-carbinol	3712	KU-55933	5278396	MIT-MELANOMA	2x2
Indole-3-carbinol	3712	SU-6656	5312137	MIT-MELANOMA	2x2
Indole-3-carbinol	3712	Midostaurin	9829523	MIT-MELANOMA	2x2
Indole-3-carbinol	3712	Tofacitinib	9926791	MIT-MELANOMA	2x2
Indole-3-carbinol	3712	Cediranib	9933475	MIT-MELANOMA	2x2
Indole-3-carbinol	3712	GW0742	9934458	MIT-MELANOMA	2x2
Indole-3-carbinol	3712	L-779450	9950176	MIT-MELANOMA	2x2
Indole-3-carbinol	3712	PDK1 inhibitor AR-12	10027278	MIT-MELANOMA	2x2
Indole-3-carbinol	3712	AZD-7762	11152667	MIT-MELANOMA	2x2
Indole-3-carbinol	3712	Sepantronium Bromide	11178236	MIT-MELANOMA	2x2
Indole-3-carbinol	3712	R-406	11213558	MIT-MELANOMA	2x2
Indole-3-carbinol	3712	Brivanib	11234052	MIT-MELANOMA	2x2
Indole-3-carbinol	3712	Dorsomorphin	11524144	MIT-MELANOMA	2x2
Indole-3-carbinol	3712	GW-2580	11617559	MIT-MELANOMA	2x2
Indole-3-carbinol	3712	AS-252424	11630874	MIT-MELANOMA	2x2
Indole-3-carbinol	3712	RAF265	11656518	MIT-MELANOMA	2x2
Indole-3-carbinol	3712	Darinaparsin	11683005	MIT-MELANOMA	2x2
Indole-3-carbinol	3712	Veliparib	11960529	MIT-MELANOMA	2x2
Indole-3-carbinol	3712	Nvp-tae 684	16038120	MIT-MELANOMA	2x2
Indole-3-carbinol	3712	GW-441756	16219401	MIT-MELANOMA	2x2
Indole-3-carbinol	3712	Ku-0063794	16736978	MIT-MELANOMA	2x2
Indole-3-carbinol	3712	PF-04217903	17754438	MIT-MELANOMA	2x2
Indole-3-carbinol	3712	Tie2 kinase inhibitor	23625762	MIT-MELANOMA	2x2
Indole-3-carbinol	3712	Adavosertib	24856436	MIT-MELANOMA	2x2
Indole-3-carbinol	3712	SNS-314	24995524	MIT-MELANOMA	2x2
Indole-3-carbinol	3712	JZL-184	25021165	MIT-MELANOMA	2x2
Indole-3-carbinol	3712	BI-D1870	25023738	MIT-MELANOMA	2x2
Indole-3-carbinol	3712	QS-11	42623900	MIT-MELANOMA	2x2
Indole-3-carbinol	3712	GSK-0660	46233311	MIT-MELANOMA	2x2
Indole-3-carbinol	3712	Lfm-a13	54676905	MIT-MELANOMA	2x2
Indole-3-carbinol	3712	A-769662	54708532	MIT-MELANOMA	2x2
Indole-3-carbinol	3712	TCS-401 Hydrochloride	56972185	MIT-MELANOMA	2x2
Indole-3-carbinol	3712	XAV-939	135418940	MIT-MELANOMA	2x2
Indole-3-carbinol	3712	Bms-536924	135440466	MIT-MELANOMA	2x2
Indomethacin	3715	Temozolomide	5394	STANFORD	1x1
Ipriflavone	3747	Temozolomide	5394	STANFORD	1x1
Irbesartan	3749	Temozolomide	5394	STANFORD	1x1
Irsogladine	3752	Temozolomide	5394	STANFORD	1x1
Isoniazid	3767	Temozolomide	5394	STANFORD	1x1
Isradipine	3784	Temozolomide	5394	STANFORD	1x1
Itraconazole	3793	Temozolomide	5394	STANFORD	1x1
jak3 inhibitor ii	3795	Temozolomide	5394	STANFORD	1x1
Ketanserin	3822	Temozolomide	5394	STANFORD	1x1
Ketoprofen	3825	Temozolomide	5394	STANFORD	1x1
Ketorolac	3826	Temozolomide	5394	STANFORD	1x1
Kinetin	3830	Temozolomide	5394	STANFORD	1x1
Lamotrigine	3878	Temozolomide	5394	STANFORD	1x1
Lansoprazole	3883	Temozolomide	5394	STANFORD	1x1
beta-Lapachone	3885	Temozolomide	5394	STANFORD	1x1
Leflunomide	3899	Temozolomide	5394	STANFORD	1x1
Letrozole	3902	Altretamine	2123	NCI-ALMANAC	3x3|5x3
Letrozole	3902	Chlorambucil	2708	NCI-ALMANAC	3x3|5x3
Letrozole	3902	Fluorouracil	3385	NCI-ALMANAC	3x3|5x3
Letrozole	3902	Lomustine	3950	NCI-ALMANAC	3x3|5x3
Letrozole	3902	Mitoxantrone	4212	NCI-ALMANAC	3x3|5x3
Letrozole	3902	Raloxifene	5035	NCI-ALMANAC	3x3|5x3
Letrozole	3902	Temozolomide	5394	STANFORD	1x1
Letrozole	3902	Uracil mustard	6194	NCI-ALMANAC	3x3|5x3
Letrozole	3902	Megestrol Acetate	11683	NCI-ALMANAC	3x3|5x3
Letrozole	3902	Daunorubicin	30323	NCI-ALMANAC	3x3|5x3
Letrozole	3902	Etoposide	36462	NCI-ALMANAC	3x3|5x3
Letrozole	3902	Exemestane	60198	NCI-ALMANAC	3x3|5x3
Letrozole	3902	Dexrazoxane	71384	NCI-ALMANAC	3x3|5x3
Letrozole	3902	Gefitinib	123631	NCI-ALMANAC	3x3|5x3
Letrozole	3902	Abiraterone	132971	NCI-ALMANAC	3x3|5x3
Letrozole	3902	Lenalidomide	216326	NCI-ALMANAC	3x3|5x3
Letrozole	3902	Pemetrexed	446556	NCI-ALMANAC	3x3|5x3
Letrozole	3902	Teniposide	452548	NCI-ALMANAC	3x3|5x3
Letrozole	3902	Melphalan	460612	NCI-ALMANAC	3x3|5x3
Letrozole	3902	Thioguanine	2723601	NCI-ALMANAC	3x3|5x3
Letrozole	3902	Vandetanib	3081361	NCI-ALMANAC	3x3|5x3
Letrozole	3902	Dacarbazine	5353562	NCI-ALMANAC	3x3|5x3
Letrozole	3902	Axitinib	6450551	NCI-ALMANAC	3x3|5x3
Letrozole	3902	Cabazitaxel	9854073	NCI-ALMANAC	3x3|5x3
Letrozole	3902	Pazopanib	10113978	NCI-ALMANAC	3x3|5x3
Letrozole	3902	Crizotinib	11626560	NCI-ALMANAC	3x3|5x3
Letrozole	3902	Vismodegib	24776445	NCI-ALMANAC	3x3|5x3
Letrozole	3902	Ruxolitinib	25126798	NCI-ALMANAC	3x3|5x3
Letrozole	3902	Vemurafenib	42611257	NCI-ALMANAC	3x3|5x3
Letrozole	3902	Vinorelbine	44424639	NCI-ALMANAC	3x3|5x3
Tetramisole	3913	Temozolomide	5394	STANFORD	1x1
Lomustine	3950	Mitoxantrone	4212	NCI-ALMANAC	3x3|5x3
Lomustine	3950	Raloxifene	5035	NCI-ALMANAC	3x3|5x3
Lomustine	3950	Temozolomide	5394	STANFORD	1x1
Lomustine	3950	Triethylenemelamine	5799	NCI-ALMANAC	3x3|5x3
Lomustine	3950	Daunorubicin	30323	NCI-ALMANAC	3x3|5x3
Lomustine	3950	Doxorubicin	31703	NCI-ALMANAC	3x3|5x3
Lomustine	3950	Etoposide	36462	NCI-ALMANAC	3x3|5x3
Lomustine	3950	Exemestane	60198	NCI-ALMANAC	3x3|5x3
Lomustine	3950	Dexrazoxane	71384	NCI-ALMANAC	3x3|5x3
Lomustine	3950	Gefitinib	123631	NCI-ALMANAC	3x3|5x3
Lomustine	3950	Abiraterone	132971	NCI-ALMANAC	3x3|5x3
Lomustine	3950	Lenalidomide	216326	NCI-ALMANAC	3x3|5x3
Lomustine	3950	Pemetrexed	446556	NCI-ALMANAC	3x3|5x3
Lomustine	3950	Teniposide	452548	NCI-ALMANAC	3x3|5x3
Lomustine	3950	Vandetanib	3081361	NCI-ALMANAC	3x3|5x3
Lomustine	3950	Axitinib	6450551	NCI-ALMANAC	3x3|5x3
Lomustine	3950	Cabazitaxel	9854073	NCI-ALMANAC	3x3|5x3
Lomustine	3950	Pazopanib	10113978	NCI-ALMANAC	3x3|5x3
Lomustine	3950	Crizotinib	11626560	NCI-ALMANAC	3x3|5x3
Lomustine	3950	Vismodegib	24776445	NCI-ALMANAC	3x3|5x3
Lomustine	3950	Ruxolitinib	25126798	NCI-ALMANAC	3x3|5x3
Lomustine	3950	Vemurafenib	42611257	NCI-ALMANAC	3x3|5x3
Lomustine	3950	Vinorelbine	44424639	NCI-ALMANAC	3x3|5x3
Loratadine	3957	Temozolomide	5394	STANFORD	1x1
LY-294002	3973	Temozolomide	5394	STANFORD	1x1
Histone Deacetylase Inhibitor III	3994	Temozolomide	5394	STANFORD	1x1
Malotilate	4006	Temozolomide	5394	STANFORD	1x1
Manidipine	4008	Temozolomide	5394	STANFORD	1x1
Edaravone	4021	Temozolomide	5394	STANFORD	1x1
Mechlorethamine	4033	Altretamine	2123	NCI-ALMANAC	3x3|5x3
Mechlorethamine	4033	Anastrozole	2187	NCI-ALMANAC	3x3|5x3
Mechlorethamine	4033	Celecoxib	2662	NCI-ALMANAC	3x3|5x3
Mechlorethamine	4033	Chlorambucil	2708	NCI-ALMANAC	3x3|5x3
Mechlorethamine	4033	Fluorouracil	3385	NCI-ALMANAC	3x3|5x3
Mechlorethamine	4033	Hydroxyurea	3657	NCI-ALMANAC	3x3|5x3
Mechlorethamine	4033	Letrozole	3902	NCI-ALMANAC	3x3|5x3
Mechlorethamine	4033	Lomustine	3950	NCI-ALMANAC	3x3|5x3
Mechlorethamine	4033	Mitotane	4211	NCI-ALMANAC	3x3|5x3
Mechlorethamine	4033	Mitoxantrone	4212	NCI-ALMANAC	3x3|5x3
Mechlorethamine	4033	Raloxifene	5035	NCI-ALMANAC	3x3|5x3
Mechlorethamine	4033	Imatinib	5291	NCI-ALMANAC	3x3|5x3
Mechlorethamine	4033	Vorinostat	5311	NCI-ALMANAC	3x3|5x3
Mechlorethamine	4033	Temozolomide	5394	NCI-ALMANAC	3x3|5x3
Mechlorethamine	4033	Thiotepa	5453	NCI-ALMANAC	3x3|5x3
Mechlorethamine	4033	Floxuridine	5790	NCI-ALMANAC	3x3|5x3
Mechlorethamine	4033	Triethylenemelamine	5799	NCI-ALMANAC	3x3|5x3
Mechlorethamine	4033	Vincristine	5978	NCI-ALMANAC	3x3|5x3
Mechlorethamine	4033	Uracil mustard	6194	NCI-ALMANAC	3x3|5x3
Mechlorethamine	4033	Cytarabine	6253	NCI-ALMANAC	3x3|5x3
Mechlorethamine	4033	Azacitidine	9444	NCI-ALMANAC	3x3|5x3
Mechlorethamine	4033	Megestrol Acetate	11683	NCI-ALMANAC	3x3|5x3
Mechlorethamine	4033	Vinblastine	13342	NCI-ALMANAC	3x3|5x3
Mechlorethamine	4033	Cladribine	20279	NCI-ALMANAC	3x3|5x3
Mechlorethamine	4033	Daunorubicin	30323	NCI-ALMANAC	3x3|5x3
Mechlorethamine	4033	Doxorubicin	31703	NCI-ALMANAC	3x3|5x3
Mechlorethamine	4033	Paclitaxel	36314	NCI-ALMANAC	3x3|5x3
Mechlorethamine	4033	Etoposide	36462	NCI-ALMANAC	3x3|5x3
Mechlorethamine	4033	Carboplatin	38904	NCI-ALMANAC	3x3|5x3
Mechlorethamine	4033	Exemestane	60198	NCI-ALMANAC	3x3|5x3
Mechlorethamine	4033	Gemcitabine	60750	NCI-ALMANAC	3x3|5x3
Mechlorethamine	4033	Capecitabine	60953	NCI-ALMANAC	3x3|5x3
Mechlorethamine	4033	Bendamustine	65628	NCI-ALMANAC	3x3|5x3
Mechlorethamine	4033	Zoledronic Acid	68740	NCI-ALMANAC	3x3|5x3
Mechlorethamine	4033	Dexrazoxane	71384	NCI-ALMANAC	3x3|5x3
Mechlorethamine	4033	Fulvestrant	104741	NCI-ALMANAC	3x3|5x3
Mechlorethamine	4033	SN 38 Lactone	104842	NCI-ALMANAC	3x3|5x3
Mechlorethamine	4033	Clofarabine	119182	NCI-ALMANAC	3x3|5x3
Mechlorethamine	4033	Gefitinib	123631	NCI-ALMANAC	3x3|5x3
Mechlorethamine	4033	Methotrexate	126941	NCI-ALMANAC	3x3|5x3
Mechlorethamine	4033	Abiraterone	132971	NCI-ALMANAC	3x3|5x3
Mechlorethamine	4033	Pralatrexate	148121	NCI-ALMANAC	3x3|5x3
Mechlorethamine	4033	Docetaxel	148124	NCI-ALMANAC	3x3|5x3
Mechlorethamine	4033	Plicamycin	163659	NCI-ALMANAC	3x3|5x3
Mechlorethamine	4033	Lapatinib	208908	NCI-ALMANAC	3x3|5x3
Mechlorethamine	4033	Sorafenib	216239	NCI-ALMANAC	3x3|5x3
Mechlorethamine	4033	Lenalidomide	216326	NCI-ALMANAC	3x3|5x3
Mechlorethamine	4033	Tretinoin	444795	NCI-ALMANAC	3x3|5x3
Mechlorethamine	4033	Pemetrexed	446556	NCI-ALMANAC	3x3|5x3
Mechlorethamine	4033	Teniposide	452548	NCI-ALMANAC	3x3|5x3
Mechlorethamine	4033	Valrubicin	454216	NCI-ALMANAC	3x3|5x3
Mechlorethamine	4033	Dactinomycin	457193	NCI-ALMANAC	3x3|5x3
Mechlorethamine	4033	Melphalan	460612	NCI-ALMANAC	3x3|5x3
Mechlorethamine	4033	Nilotinib	644241	NCI-ALMANAC	3x3|5x3
Mechlorethamine	4033	Fludarabine	657237	NCI-ALMANAC	3x3|5x3
Mechlorethamine	4033	Mercaptopurine	667490	NCI-ALMANAC	3x3|5x3
Mechlorethamine	4033	Thioguanine	2723601	NCI-ALMANAC	3x3|5x3
Mechlorethamine	4033	Tamoxifen	2733526	NCI-ALMANAC	3x3|5x3
Mechlorethamine	4033	Nelarabine	3011155	NCI-ALMANAC	3x3|5x3
Mechlorethamine	4033	Dasatinib	3062316	NCI-ALMANAC	3x3|5x3
Mechlorethamine	4033	Vandetanib	3081361	NCI-ALMANAC	3x3|5x3
Mechlorethamine	4033	Sirolimus	5284616	NCI-ALMANAC	3x3|5x3
Mechlorethamine	4033	Sunitinib	5329102	NCI-ALMANAC	3x3|5x3
Mechlorethamine	4033	Romidepsin	5352062	NCI-ALMANAC	3x3|5x3
Mechlorethamine	4033	Dacarbazine	5353562	NCI-ALMANAC	3x3|5x3
Mechlorethamine	4033	Bleomycin	5360373	NCI-ALMANAC	3x3|5x3
Mechlorethamine	4033	Everolimus	6442177	NCI-ALMANAC	3x3|5x3
Mechlorethamine	4033	Axitinib	6450551	NCI-ALMANAC	3x3|5x3
Mechlorethamine	4033	Cabazitaxel	9854073	NCI-ALMANAC	3x3|5x3
Mechlorethamine	4033	Pazopanib	10113978	NCI-ALMANAC	3x3|5x3
Mechlorethamine	4033	Crizotinib	11626560	NCI-ALMANAC	3x3|5x3
Mechlorethamine	4033	Vismodegib	24776445	NCI-ALMANAC	3x3|5x3
Mechlorethamine	4033	Ruxolitinib	25126798	NCI-ALMANAC	3x3|5x3
Mechlorethamine	4033	Vemurafenib	42611257	NCI-ALMANAC	3x3|5x3
Mechlorethamine	4033	Vinorelbine	44424639	NCI-ALMANAC	3x3|5x3
Mefenamic acid	4044	Temozolomide	5394	STANFORD	1x1
Menadione	4055	Temozolomide	5394	STANFORD	1x1
Mesalamine	4075	Temozolomide	5394	STANFORD	1x1
Metformin	4091	Vorinostat	5311	MERCK	4x4
Metformin	4091	Temozolomide	5394	MERCK	4x4
Metformin	4091	Erlotinib	176870	MERCK	4x4
Metformin	4091	Lapatinib	208908	MERCK	4x4
Metformin	4091	Sorafenib	216239	MERCK	4x4
Metformin	4091	L-778123	216453	MERCK	4x4
Metformin	4091	Bortezomib	387447	MERCK	4x4
Metformin	4091	Dasatinib	3062316	MERCK	4x4
Metformin	4091	Geldanamycin	5288382	MERCK	4x4
Metformin	4091	Sunitinib	5329102	MERCK	4x4
Metformin	4091	Iroxanadine	6421776	MERCK	4x4
Metformin	4091	PD-325901	9826528	MERCK	4x4
Metformin	4091	Ridaforolimus	11520894	MERCK	4x4
Metformin	4091	Veliparib	11960529	MERCK	4x4
Metformin	4091	MK-8776	16224745	MERCK	4x4
Metformin	4091	MK-5108	24748204	MERCK	4x4
Metformin	4091	Adavosertib	24856436	MERCK	4x4
Metformin	4091	Niraparib	24958200	MERCK	4x4
Metformin	4091	MK-2206	24964624	MERCK	4x4
Metformin	4091	Dinaciclib	46926350	MERCK	4x4
Methazolamide	4100	Temozolomide	5394	STANFORD	1x1
Methenamine	4101	Temozolomide	5394	STANFORD	1x1
Methocarbamol	4107	Temozolomide	5394	STANFORD	1x1
Methoxsalen	4114	Aminolevulinic Acid	137	NCI-ALMANAC	3x3|5x3
Methoxsalen	4114	Mepacrine	237	NCI-ALMANAC	3x3|5x3
Methoxsalen	4114	Allopurinol	2094	NCI-ALMANAC	3x3|5x3
Methoxsalen	4114	Altretamine	2123	NCI-ALMANAC	3x3|5x3
Methoxsalen	4114	Anastrozole	2187	NCI-ALMANAC	3x3|5x3
Methoxsalen	4114	Busulfan	2478	NCI-ALMANAC	3x3|5x3
Methoxsalen	4114	Celecoxib	2662	NCI-ALMANAC	3x3|5x3
Methoxsalen	4114	Chlorambucil	2708	NCI-ALMANAC	3x3|5x3
Methoxsalen	4114	Fluorouracil	3385	NCI-ALMANAC	3x3|5x3
Methoxsalen	4114	Hydroxyurea	3657	NCI-ALMANAC	3x3|5x3
Methoxsalen	4114	Letrozole	3902	NCI-ALMANAC	3x3|5x3
Methoxsalen	4114	Lomustine	3950	NCI-ALMANAC	3x3|5x3
Methoxsalen	4114	Mechlorethamine	4033	NCI-ALMANAC	3x3|5x3
Methoxsalen	4114	Mitotane	4211	NCI-ALMANAC	3x3|5x3
Methoxsalen	4114	Mitoxantrone	4212	NCI-ALMANAC	3x3|5x3
Methoxsalen	4114	Pipobroman	4842	NCI-ALMANAC	3x3|5x3
Methoxsalen	4114	Procarbazine	4915	NCI-ALMANAC	3x3|5x3
Methoxsalen	4114	Raloxifene	5035	NCI-ALMANAC	3x3|5x3
Methoxsalen	4114	Imatinib	5291	NCI-ALMANAC	3x3|5x3
Methoxsalen	4114	Vorinostat	5311	NCI-ALMANAC	3x3|5x3
Methoxsalen	4114	Temozolomide	5394	NCI-ALMANAC;STANFORD	3x3|5x3;1x1
Methoxsalen	4114	Thalidomide	5426	NCI-ALMANAC	3x3|5x3
Methoxsalen	4114	Thiotepa	5453	NCI-ALMANAC	3x3|5x3
Methoxsalen	4114	Mitomycin	5746	NCI-ALMANAC	3x3|5x3
Methoxsalen	4114	Floxuridine	5790	NCI-ALMANAC	3x3|5x3
Methoxsalen	4114	Triethylenemelamine	5799	NCI-ALMANAC	3x3|5x3
Methoxsalen	4114	Vincristine	5978	NCI-ALMANAC	3x3|5x3
Methoxsalen	4114	Uracil mustard	6194	NCI-ALMANAC	3x3|5x3
Methoxsalen	4114	Cytarabine	6253	NCI-ALMANAC	3x3|5x3
Methoxsalen	4114	Azacitidine	9444	NCI-ALMANAC	3x3|5x3
Methoxsalen	4114	Megestrol Acetate	11683	NCI-ALMANAC	3x3|5x3
Methoxsalen	4114	Vinblastine	13342	NCI-ALMANAC	3x3|5x3
Methoxsalen	4114	Cladribine	20279	NCI-ALMANAC	3x3|5x3
Methoxsalen	4114	Streptozocin	29327	NCI-ALMANAC	3x3|5x3
Methoxsalen	4114	Daunorubicin	30323	NCI-ALMANAC	3x3|5x3
Methoxsalen	4114	Doxorubicin	31703	NCI-ALMANAC	3x3|5x3
Methoxsalen	4114	Paclitaxel	36314	NCI-ALMANAC	3x3|5x3
Methoxsalen	4114	Etoposide	36462	NCI-ALMANAC	3x3|5x3
Methoxsalen	4114	Carboplatin	38904	NCI-ALMANAC	3x3|5x3
Methoxsalen	4114	Exemestane	60198	NCI-ALMANAC	3x3|5x3
Methoxsalen	4114	Gemcitabine	60750	NCI-ALMANAC	3x3|5x3
Methoxsalen	4114	Capecitabine	60953	NCI-ALMANAC	3x3|5x3
Methoxsalen	4114	Bendamustine	65628	NCI-ALMANAC	3x3|5x3
Methoxsalen	4114	Zoledronic Acid	68740	NCI-ALMANAC	3x3|5x3
Methoxsalen	4114	Dexrazoxane	71384	NCI-ALMANAC	3x3|5x3
Methoxsalen	4114	Fulvestrant	104741	NCI-ALMANAC	3x3|5x3
Methoxsalen	4114	SN 38 Lactone	104842	NCI-ALMANAC	3x3|5x3
Methoxsalen	4114	Clofarabine	119182	NCI-ALMANAC	3x3|5x3
Methoxsalen	4114	Gefitinib	123631	NCI-ALMANAC	3x3|5x3
Methoxsalen	4114	Methotrexate	126941	NCI-ALMANAC	3x3|5x3
Methoxsalen	4114	Abiraterone	132971	NCI-ALMANAC	3x3|5x3
Methoxsalen	4114	Pralatrexate	148121	NCI-ALMANAC	3x3|5x3
Methoxsalen	4114	Docetaxel	148124	NCI-ALMANAC	3x3|5x3
Methoxsalen	4114	Plicamycin	163659	NCI-ALMANAC	3x3|5x3
Methoxsalen	4114	Lapatinib	208908	NCI-ALMANAC	3x3|5x3
Methoxsalen	4114	Sorafenib	216239	NCI-ALMANAC	3x3|5x3
Methoxsalen	4114	Lenalidomide	216326	NCI-ALMANAC	3x3|5x3
Methoxsalen	4114	Tretinoin	444795	NCI-ALMANAC	3x3|5x3
Methoxsalen	4114	Pemetrexed	446556	NCI-ALMANAC	3x3|5x3
Methoxsalen	4114	Teniposide	452548	NCI-ALMANAC	3x3|5x3
Methoxsalen	4114	Valrubicin	454216	NCI-ALMANAC	3x3|5x3
Methoxsalen	4114	Dactinomycin	457193	NCI-ALMANAC	3x3|5x3
Methoxsalen	4114	Melphalan	460612	NCI-ALMANAC	3x3|5x3
Methoxsalen	4114	Nilotinib	644241	NCI-ALMANAC	3x3|5x3
Methoxsalen	4114	Fludarabine	657237	NCI-ALMANAC	3x3|5x3
Methoxsalen	4114	Mercaptopurine	667490	NCI-ALMANAC	3x3|5x3
Methoxsalen	4114	Thioguanine	2723601	NCI-ALMANAC	3x3|5x3
Methoxsalen	4114	Tamoxifen	2733526	NCI-ALMANAC	3x3|5x3
Methoxsalen	4114	Nelarabine	3011155	NCI-ALMANAC	3x3|5x3
Methoxsalen	4114	Dasatinib	3062316	NCI-ALMANAC	3x3|5x3
Methoxsalen	4114	Vandetanib	3081361	NCI-ALMANAC	3x3|5x3
Methoxsalen	4114	Sirolimus	5284616	NCI-ALMANAC	3x3|5x3
Methoxsalen	4114	Sunitinib	5329102	NCI-ALMANAC	3x3|5x3
Methoxsalen	4114	Romidepsin	5352062	NCI-ALMANAC	3x3|5x3
Methoxsalen	4114	Dacarbazine	5353562	NCI-ALMANAC	3x3|5x3
Methoxsalen	4114	Bleomycin	5360373	NCI-ALMANAC	3x3|5x3
Methoxsalen	4114	Everolimus	6442177	NCI-ALMANAC	3x3|5x3
Methoxsalen	4114	Axitinib	6450551	NCI-ALMANAC	3x3|5x3
Methoxsalen	4114	Cabazitaxel	9854073	NCI-ALMANAC	3x3|5x3
Methoxsalen	4114	Pazopanib	10113978	NCI-ALMANAC	3x3|5x3
Methoxsalen	4114	Crizotinib	11626560	NCI-ALMANAC	3x3|5x3
Methoxsalen	4114	Vismodegib	24776445	NCI-ALMANAC	3x3|5x3
Methoxsalen	4114	Ruxolitinib	25126798	NCI-ALMANAC	3x3|5x3
Methoxsalen	4114	Vemurafenib	42611257	NCI-ALMANAC	3x3|5x3
Methoxsalen	4114	Vinorelbine	44424639	NCI-ALMANAC	3x3|5x3
Methyclothiazide	4121	Temozolomide	5394	STANFORD	1x1
Nocodazole	4122	Temozolomide	5394	STANFORD	1x1
Meticrane	4165	Temozolomide	5394	STANFORD	1x1
Metolazone	4170	Temozolomide	5394	STANFORD	1x1
Metronidazole	4173	Temozolomide	5394	STANFORD	1x1
Miconazole	4189	Temozolomide	5394	STANFORD	1x1
Milrinone	4197	Temozolomide	5394	STANFORD	1x1
Mirtazapine	4205	Temozolomide	5394	STANFORD	1x1
Mitotane	4211	Altretamine	2123	NCI-ALMANAC	3x3|5x3
Mitotane	4211	Celecoxib	2662	NCI-ALMANAC	3x3|5x3
Mitotane	4211	Chlorambucil	2708	NCI-ALMANAC	3x3|5x3
Mitotane	4211	Fluorouracil	3385	NCI-ALMANAC	3x3|5x3
Mitotane	4211	Hydroxyurea	3657	NCI-ALMANAC	3x3|5x3
Mitotane	4211	Letrozole	3902	NCI-ALMANAC	3x3|5x3
Mitotane	4211	Lomustine	3950	NCI-ALMANAC	3x3|5x3
Mitotane	4211	Mitoxantrone	4212	NCI-ALMANAC	3x3|5x3
Mitotane	4211	Raloxifene	5035	NCI-ALMANAC	3x3|5x3
Mitotane	4211	Imatinib	5291	NCI-ALMANAC	3x3|5x3
Mitotane	4211	Vorinostat	5311	NCI-ALMANAC	3x3|5x3
Mitotane	4211	Temozolomide	5394	NCI-ALMANAC;STANFORD	3x3|5x3;1x1
Mitotane	4211	Thiotepa	5453	NCI-ALMANAC	3x3|5x3
Mitotane	4211	Floxuridine	5790	NCI-ALMANAC	3x3|5x3
Mitotane	4211	Triethylenemelamine	5799	NCI-ALMANAC	3x3|5x3
Mitotane	4211	Vincristine	5978	NCI-ALMANAC	3x3|5x3
Mitotane	4211	Uracil mustard	6194	NCI-ALMANAC	3x3|5x3
Mitotane	4211	Cytarabine	6253	NCI-ALMANAC	3x3|5x3
Mitotane	4211	Azacitidine	9444	NCI-ALMANAC	3x3|5x3
Mitotane	4211	Megestrol Acetate	11683	NCI-ALMANAC	3x3|5x3
Mitotane	4211	Vinblastine	13342	NCI-ALMANAC	3x3|5x3
Mitotane	4211	Cladribine	20279	NCI-ALMANAC	3x3|5x3
Mitotane	4211	Daunorubicin	30323	NCI-ALMANAC	3x3|5x3
Mitotane	4211	Doxorubicin	31703	NCI-ALMANAC	3x3|5x3
Mitotane	4211	Paclitaxel	36314	NCI-ALMANAC	3x3|5x3
Mitotane	4211	Etoposide	36462	NCI-ALMANAC	3x3|5x3
Mitotane	4211	Carboplatin	38904	NCI-ALMANAC	3x3|5x3
Mitotane	4211	Exemestane	60198	NCI-ALMANAC	3x3|5x3
Mitotane	4211	Capecitabine	60953	NCI-ALMANAC	3x3|5x3
Mitotane	4211	Dexrazoxane	71384	NCI-ALMANAC	3x3|5x3
Mitotane	4211	SN 38 Lactone	104842	NCI-ALMANAC	3x3|5x3
Mitotane	4211	Clofarabine	119182	NCI-ALMANAC	3x3|5x3
Mitotane	4211	Gefitinib	123631	NCI-ALMANAC	3x3|5x3
Mitotane	4211	Abiraterone	132971	NCI-ALMANAC	3x3|5x3
Mitotane	4211	Docetaxel	148124	NCI-ALMANAC	3x3|5x3
Mitotane	4211	Plicamycin	163659	NCI-ALMANAC	3x3|5x3
Mitotane	4211	Lapatinib	208908	NCI-ALMANAC	3x3|5x3
Mitotane	4211	Sorafenib	216239	NCI-ALMANAC	3x3|5x3
Mitotane	4211	Lenalidomide	216326	NCI-ALMANAC	3x3|5x3
Mitotane	4211	Tretinoin	444795	NCI-ALMANAC	3x3|5x3
Mitotane	4211	Pemetrexed	446556	NCI-ALMANAC	3x3|5x3
Mitotane	4211	Teniposide	452548	NCI-ALMANAC	3x3|5x3
Mitotane	4211	Valrubicin	454216	NCI-ALMANAC	3x3|5x3
Mitotane	4211	Dactinomycin	457193	NCI-ALMANAC	3x3|5x3
Mitotane	4211	Melphalan	460612	NCI-ALMANAC	3x3|5x3
Mitotane	4211	Nilotinib	644241	NCI-ALMANAC	3x3|5x3
Mitotane	4211	Fludarabine	657237	NCI-ALMANAC	3x3|5x3
Mitotane	4211	Thioguanine	2723601	NCI-ALMANAC	3x3|5x3
Mitotane	4211	Tamoxifen	2733526	NCI-ALMANAC	3x3|5x3
Mitotane	4211	Nelarabine	3011155	NCI-ALMANAC	3x3|5x3
Mitotane	4211	Dasatinib	3062316	NCI-ALMANAC	3x3|5x3
Mitotane	4211	Vandetanib	3081361	NCI-ALMANAC	3x3|5x3
Mitotane	4211	Sirolimus	5284616	NCI-ALMANAC	3x3|5x3
Mitotane	4211	Sunitinib	5329102	NCI-ALMANAC	3x3|5x3
Mitotane	4211	Romidepsin	5352062	NCI-ALMANAC	3x3|5x3
Mitotane	4211	Dacarbazine	5353562	NCI-ALMANAC	3x3|5x3
Mitotane	4211	Bleomycin	5360373	NCI-ALMANAC	3x3|5x3
Mitotane	4211	Everolimus	6442177	NCI-ALMANAC	3x3|5x3
Mitotane	4211	Axitinib	6450551	NCI-ALMANAC	3x3|5x3
Mitotane	4211	Cabazitaxel	9854073	NCI-ALMANAC	3x3|5x3
Mitotane	4211	Pazopanib	10113978	NCI-ALMANAC	3x3|5x3
Mitotane	4211	Crizotinib	11626560	NCI-ALMANAC	3x3|5x3
Mitotane	4211	Vismodegib	24776445	NCI-ALMANAC	3x3|5x3
Mitotane	4211	Ruxolitinib	25126798	NCI-ALMANAC	3x3|5x3
Mitotane	4211	Vemurafenib	42611257	NCI-ALMANAC	3x3|5x3
Mitotane	4211	Vinorelbine	44424639	NCI-ALMANAC	3x3|5x3
Mitoxantrone	4212	Raloxifene	5035	NCI-ALMANAC	3x3|5x3
Mitoxantrone	4212	Triethylenemelamine	5799	NCI-ALMANAC	3x3|5x3
Mitoxantrone	4212	Doxorubicin	31703	NCI-ALMANAC	3x3|5x3
Mitoxantrone	4212	Exemestane	60198	NCI-ALMANAC	3x3|5x3
Mitoxantrone	4212	Gefitinib	123631	NCI-ALMANAC	3x3|5x3
Mitoxantrone	4212	Abiraterone	132971	NCI-ALMANAC	3x3|5x3
Mitoxantrone	4212	Lenalidomide	216326	NCI-ALMANAC	3x3|5x3
Mitoxantrone	4212	Pemetrexed	446556	NCI-ALMANAC	3x3|5x3
Mitoxantrone	4212	Vandetanib	3081361	NCI-ALMANAC	3x3|5x3
Mitoxantrone	4212	Axitinib	6450551	NCI-ALMANAC	3x3|5x3
Mitoxantrone	4212	Cabazitaxel	9854073	NCI-ALMANAC	3x3|5x3
Mitoxantrone	4212	Pazopanib	10113978	NCI-ALMANAC	3x3|5x3
Mitoxantrone	4212	Crizotinib	11626560	NCI-ALMANAC	3x3|5x3
Mitoxantrone	4212	Vismodegib	24776445	NCI-ALMANAC	3x3|5x3
Mitoxantrone	4212	Ruxolitinib	25126798	NCI-ALMANAC	3x3|5x3
Mitoxantrone	4212	Vemurafenib	42611257	NCI-ALMANAC	3x3|5x3
Mitoxantrone	4212	Vinorelbine	44424639	NCI-ALMANAC	3x3|5x3
Moclobemide	4235	Temozolomide	5394	STANFORD	1x1
Entinostat	4261	Temozolomide	5394	STANFORD	1x1
Entinostat	4261	Trametinib	11707110	DECREASE	8x8
Nabumetone	4409	Temozolomide	5394	STANFORD	1x1
Nadifloxacin	4410	Temozolomide	5394	STANFORD	1x1
Naftopidil	4418	Temozolomide	5394	STANFORD	1x1
Nalidixic acid	4421	Temozolomide	5394	STANFORD	1x1
Naratriptan	4440	Temozolomide	5394	STANFORD	1x1
Nevirapine	4463	Temozolomide	5394	STANFORD	1x1
Nialamide	4472	Temozolomide	5394	STANFORD	1x1
Nifedipine	4485	Temozolomide	5394	STANFORD	1x1
Nifenazone	4487	Temozolomide	5394	STANFORD	1x1
Niflumic acid	4488	Temozolomide	5394	STANFORD	1x1
Nilutamide	4493	PD173074	1401	MIT-MELANOMA	2x2
Nilutamide	4493	Embelin	3218	MIT-MELANOMA	2x2
Nilutamide	4493	Pioglitazone	4829	MIT-MELANOMA	2x2
Nilutamide	4493	ZM-336372	5730	MIT-MELANOMA	2x2
Nilutamide	4493	U-73122	104794	MIT-MELANOMA	2x2
Nilutamide	4493	Tipifarnib	159324	MIT-MELANOMA	2x2
Nilutamide	4493	Elesclomol	300471	MIT-MELANOMA	2x2
Nilutamide	4493	TO-901317	447912	MIT-MELANOMA	2x2
Nilutamide	4493	GW-9662	644213	MIT-MELANOMA	2x2
Nilutamide	4493	TCS-PIM-1-4a	1361332	MIT-MELANOMA	2x2
Nilutamide	4493	BMS-387032	3025986	MIT-MELANOMA	2x2
Nilutamide	4493	Selisistat	5113032	MIT-MELANOMA	2x2
Nilutamide	4493	KU-55933	5278396	MIT-MELANOMA	2x2
Nilutamide	4493	SU-6656	5312137	MIT-MELANOMA	2x2
Nilutamide	4493	Midostaurin	9829523	MIT-MELANOMA	2x2
Nilutamide	4493	Tofacitinib	9926791	MIT-MELANOMA	2x2
Nilutamide	4493	Cediranib	9933475	MIT-MELANOMA	2x2
Nilutamide	4493	GW0742	9934458	MIT-MELANOMA	2x2
Nilutamide	4493	L-779450	9950176	MIT-MELANOMA	2x2
Nilutamide	4493	PDK1 inhibitor AR-12	10027278	MIT-MELANOMA	2x2
Nilutamide	4493	AZD-7762	11152667	MIT-MELANOMA	2x2
Nilutamide	4493	Dorsomorphin	11524144	MIT-MELANOMA	2x2
Nilutamide	4493	GW-2580	11617559	MIT-MELANOMA	2x2
Nilutamide	4493	AS-252424	11630874	MIT-MELANOMA	2x2
Nilutamide	4493	Nvp-tae 684	16038120	MIT-MELANOMA	2x2
Nilutamide	4493	GW-441756	16219401	MIT-MELANOMA	2x2
Nilutamide	4493	Ku-0063794	16736978	MIT-MELANOMA	2x2
Nilutamide	4493	PF-04217903	17754438	MIT-MELANOMA	2x2
Nilutamide	4493	Tie2 kinase inhibitor	23625762	MIT-MELANOMA	2x2
Nilutamide	4493	Adavosertib	24856436	MIT-MELANOMA	2x2
Nilutamide	4493	SNS-314	24995524	MIT-MELANOMA	2x2
Nilutamide	4493	JZL-184	25021165	MIT-MELANOMA	2x2
Nilutamide	4493	BI-D1870	25023738	MIT-MELANOMA	2x2
Nilutamide	4493	QS-11	42623900	MIT-MELANOMA	2x2
Nilutamide	4493	GSK-0660	46233311	MIT-MELANOMA	2x2
Nilutamide	4493	Lfm-a13	54676905	MIT-MELANOMA	2x2
Nilutamide	4493	A-769662	54708532	MIT-MELANOMA	2x2
Nilutamide	4493	TCS-401 Hydrochloride	56972185	MIT-MELANOMA	2x2
Nilutamide	4493	XAV-939	135418940	MIT-MELANOMA	2x2
Nilutamide	4493	Bms-536924	135440466	MIT-MELANOMA	2x2
Nilvadipine	4494	Temozolomide	5394	STANFORD	1x1
Nimesulide	4495	Temozolomide	5394	STANFORD	1x1
Nimodipine	4497	Temozolomide	5394	STANFORD	1x1
Nisoldipine	4499	Temozolomide	5394	STANFORD	1x1
Nitrendipine	4507	Temozolomide	5394	STANFORD	1x1
Omeprazole	4594	Temozolomide	5394	STANFORD	1x1
Oxaprozin	4614	Temozolomide	5394	STANFORD	1x1
Oxethazaine	4621	Temozolomide	5394	STANFORD	1x1
Oxibendazole	4622	Temozolomide	5394	STANFORD	1x1
PD-168393	4708	Temozolomide	5394	STANFORD	1x1
PD98059	4713	Temozolomide	5394	STANFORD	1x1
Pentamidine	4735	Temozolomide	5394	STANFORD	1x1
Phenindione	4760	Temozolomide	5394	STANFORD	1x1
Phenylbutazone	4781	Temozolomide	5394	STANFORD	1x1
Phenylmethylsulfonyl fluoride	4784	Temozolomide	5394	STANFORD	1x1
Phloretin	4788	Temozolomide	5394	STANFORD	1x1
Moxonidine	4810	Temozolomide	5394	STANFORD	1x1
Pimobendan	4823	Temozolomide	5394	STANFORD	1x1
Pioglitazone	4829	PD173074	1401	MIT-MELANOMA	2x2
Pioglitazone	4829	Embelin	3218	MIT-MELANOMA	2x2
Pioglitazone	4829	Temozolomide	5394	STANFORD	1x1
Pioglitazone	4829	U-73122	104794	MIT-MELANOMA	2x2
Pioglitazone	4829	TO-901317	447912	MIT-MELANOMA	2x2
Pioglitazone	4829	GW-9662	644213	MIT-MELANOMA	2x2
Pioglitazone	4829	TCS-PIM-1-4a	1361332	MIT-MELANOMA	2x2
Pioglitazone	4829	KU-55933	5278396	MIT-MELANOMA	2x2
Pioglitazone	4829	GW0742	9934458	MIT-MELANOMA	2x2
Pioglitazone	4829	L-779450	9950176	MIT-MELANOMA	2x2
Pioglitazone	4829	Dorsomorphin	11524144	MIT-MELANOMA	2x2
Pioglitazone	4829	GW-2580	11617559	MIT-MELANOMA	2x2
Pioglitazone	4829	AS-252424	11630874	MIT-MELANOMA	2x2
Pioglitazone	4829	Nvp-tae 684	16038120	MIT-MELANOMA	2x2
Pioglitazone	4829	GW-441756	16219401	MIT-MELANOMA	2x2
Pioglitazone	4829	Ku-0063794	16736978	MIT-MELANOMA	2x2
Pioglitazone	4829	Tie2 kinase inhibitor	23625762	MIT-MELANOMA	2x2
Pioglitazone	4829	JZL-184	25021165	MIT-MELANOMA	2x2
Pioglitazone	4829	BI-D1870	25023738	MIT-MELANOMA	2x2
Pioglitazone	4829	QS-11	42623900	MIT-MELANOMA	2x2
Pioglitazone	4829	GSK-0660	46233311	MIT-MELANOMA	2x2
Pioglitazone	4829	Lfm-a13	54676905	MIT-MELANOMA	2x2
Pioglitazone	4829	A-769662	54708532	MIT-MELANOMA	2x2
Pioglitazone	4829	TCS-401 Hydrochloride	56972185	MIT-MELANOMA	2x2
Pioglitazone	4829	XAV-939	135418940	MIT-MELANOMA	2x2
Pipobroman	4842	Aminolevulinic Acid	137	NCI-ALMANAC	3x3|5x3
Pipobroman	4842	Mepacrine	237	NCI-ALMANAC	3x3|5x3
Pipobroman	4842	Altretamine	2123	NCI-ALMANAC	3x3|5x3
Pipobroman	4842	Anastrozole	2187	NCI-ALMANAC	3x3|5x3
Pipobroman	4842	Celecoxib	2662	NCI-ALMANAC	3x3|5x3
Pipobroman	4842	Chlorambucil	2708	NCI-ALMANAC	3x3|5x3
Pipobroman	4842	Fluorouracil	3385	NCI-ALMANAC	3x3|5x3
Pipobroman	4842	Hydroxyurea	3657	NCI-ALMANAC	3x3|5x3
Pipobroman	4842	Letrozole	3902	NCI-ALMANAC	3x3|5x3
Pipobroman	4842	Lomustine	3950	NCI-ALMANAC	3x3|5x3
Pipobroman	4842	Mechlorethamine	4033	NCI-ALMANAC	3x3|5x3
Pipobroman	4842	Mitotane	4211	NCI-ALMANAC	3x3|5x3
Pipobroman	4842	Mitoxantrone	4212	NCI-ALMANAC	3x3|5x3
Pipobroman	4842	Raloxifene	5035	NCI-ALMANAC	3x3|5x3
Pipobroman	4842	Imatinib	5291	NCI-ALMANAC	3x3|5x3
Pipobroman	4842	Vorinostat	5311	NCI-ALMANAC	3x3|5x3
Pipobroman	4842	Temozolomide	5394	NCI-ALMANAC	3x3|5x3
Pipobroman	4842	Thiotepa	5453	NCI-ALMANAC	3x3|5x3
Pipobroman	4842	Floxuridine	5790	NCI-ALMANAC	3x3|5x3
Pipobroman	4842	Triethylenemelamine	5799	NCI-ALMANAC	3x3|5x3
Pipobroman	4842	Vincristine	5978	NCI-ALMANAC	3x3|5x3
Pipobroman	4842	Uracil mustard	6194	NCI-ALMANAC	3x3|5x3
Pipobroman	4842	Cytarabine	6253	NCI-ALMANAC	3x3|5x3
Pipobroman	4842	Azacitidine	9444	NCI-ALMANAC	3x3|5x3
Pipobroman	4842	Megestrol Acetate	11683	NCI-ALMANAC	3x3|5x3
Pipobroman	4842	Vinblastine	13342	NCI-ALMANAC	3x3|5x3
Pipobroman	4842	Cladribine	20279	NCI-ALMANAC	3x3|5x3
Pipobroman	4842	Daunorubicin	30323	NCI-ALMANAC	3x3|5x3
Pipobroman	4842	Doxorubicin	31703	NCI-ALMANAC	3x3|5x3
Pipobroman	4842	Paclitaxel	36314	NCI-ALMANAC	3x3|5x3
Pipobroman	4842	Etoposide	36462	NCI-ALMANAC	3x3|5x3
Pipobroman	4842	Carboplatin	38904	NCI-ALMANAC	3x3|5x3
Pipobroman	4842	Exemestane	60198	NCI-ALMANAC	3x3|5x3
Pipobroman	4842	Gemcitabine	60750	NCI-ALMANAC	3x3|5x3
Pipobroman	4842	Capecitabine	60953	NCI-ALMANAC	3x3|5x3
Pipobroman	4842	Bendamustine	65628	NCI-ALMANAC	3x3|5x3
Pipobroman	4842	Zoledronic Acid	68740	NCI-ALMANAC	3x3|5x3
Pipobroman	4842	Dexrazoxane	71384	NCI-ALMANAC	3x3|5x3
Pipobroman	4842	Fulvestrant	104741	NCI-ALMANAC	3x3|5x3
Pipobroman	4842	SN 38 Lactone	104842	NCI-ALMANAC	3x3|5x3
Pipobroman	4842	Clofarabine	119182	NCI-ALMANAC	3x3|5x3
Pipobroman	4842	Gefitinib	123631	NCI-ALMANAC	3x3|5x3
Pipobroman	4842	Methotrexate	126941	NCI-ALMANAC	3x3|5x3
Pipobroman	4842	Abiraterone	132971	NCI-ALMANAC	3x3|5x3
Pipobroman	4842	Pralatrexate	148121	NCI-ALMANAC	3x3|5x3
Pipobroman	4842	Docetaxel	148124	NCI-ALMANAC	3x3|5x3
Pipobroman	4842	Plicamycin	163659	NCI-ALMANAC	3x3|5x3
Pipobroman	4842	Lapatinib	208908	NCI-ALMANAC	3x3|5x3
Pipobroman	4842	Sorafenib	216239	NCI-ALMANAC	3x3|5x3
Pipobroman	4842	Lenalidomide	216326	NCI-ALMANAC	3x3|5x3
Pipobroman	4842	Tretinoin	444795	NCI-ALMANAC	3x3|5x3
Pipobroman	4842	Pemetrexed	446556	NCI-ALMANAC	3x3|5x3
Pipobroman	4842	Teniposide	452548	NCI-ALMANAC	3x3|5x3
Pipobroman	4842	Valrubicin	454216	NCI-ALMANAC	3x3|5x3
Pipobroman	4842	Dactinomycin	457193	NCI-ALMANAC	3x3|5x3
Pipobroman	4842	Melphalan	460612	NCI-ALMANAC	3x3|5x3
Pipobroman	4842	Nilotinib	644241	NCI-ALMANAC	3x3|5x3
Pipobroman	4842	Fludarabine	657237	NCI-ALMANAC	3x3|5x3
Pipobroman	4842	Mercaptopurine	667490	NCI-ALMANAC	3x3|5x3
Pipobroman	4842	Thioguanine	2723601	NCI-ALMANAC	3x3|5x3
Pipobroman	4842	Tamoxifen	2733526	NCI-ALMANAC	3x3|5x3
Pipobroman	4842	Nelarabine	3011155	NCI-ALMANAC	3x3|5x3
Pipobroman	4842	Dasatinib	3062316	NCI-ALMANAC	3x3|5x3
Pipobroman	4842	Vandetanib	3081361	NCI-ALMANAC	3x3|5x3
Pipobroman	4842	Sirolimus	5284616	NCI-ALMANAC	3x3|5x3
Pipobroman	4842	Sunitinib	5329102	NCI-ALMANAC	3x3|5x3
Pipobroman	4842	Romidepsin	5352062	NCI-ALMANAC	3x3|5x3
Pipobroman	4842	Dacarbazine	5353562	NCI-ALMANAC	3x3|5x3
Pipobroman	4842	Bleomycin	5360373	NCI-ALMANAC	3x3|5x3
Pipobroman	4842	Everolimus	6442177	NCI-ALMANAC	3x3|5x3
Pipobroman	4842	Axitinib	6450551	NCI-ALMANAC	3x3|5x3
Pipobroman	4842	Cabazitaxel	9854073	NCI-ALMANAC	3x3|5x3
Pipobroman	4842	Pazopanib	10113978	NCI-ALMANAC	3x3|5x3
Pipobroman	4842	Crizotinib	11626560	NCI-ALMANAC	3x3|5x3
Pipobroman	4842	Vismodegib	24776445	NCI-ALMANAC	3x3|5x3
Pipobroman	4842	Ruxolitinib	25126798	NCI-ALMANAC	3x3|5x3
Pipobroman	4842	Vemurafenib	42611257	NCI-ALMANAC	3x3|5x3
Pipobroman	4842	Vinorelbine	44424639	NCI-ALMANAC	3x3|5x3
Piracetam	4843	Temozolomide	5394	STANFORD	1x1
Piromidic acid	4855	Temozolomide	5394	STANFORD	1x1
PJ34	4858	Temozolomide	5394	STANFORD	1x1
AG-1879	4878	Temozolomide	5394	STANFORD	1x1
Pranlukast	4887	Temozolomide	5394	STANFORD	1x1
Pranoprofen	4888	Temozolomide	5394	STANFORD	1x1
Praziquantel	4891	Temozolomide	5394	STANFORD	1x1
Prilocaine	4906	Temozolomide	5394	STANFORD	1x1
Primidone	4909	Temozolomide	5394	STANFORD	1x1
Probenecid	4911	Temozolomide	5394	STANFORD	1x1
Probucol	4912	Temozolomide	5394	STANFORD	1x1
Procarbazine	4915	Aminolevulinic Acid	137	NCI-ALMANAC	3x3|5x3
Procarbazine	4915	Mepacrine	237	NCI-ALMANAC	3x3|5x3
Procarbazine	4915	Allopurinol	2094	NCI-ALMANAC	3x3|5x3
Procarbazine	4915	Altretamine	2123	NCI-ALMANAC	3x3|5x3
Procarbazine	4915	Anastrozole	2187	NCI-ALMANAC	3x3|5x3
Procarbazine	4915	Busulfan	2478	NCI-ALMANAC	3x3|5x3
Procarbazine	4915	Celecoxib	2662	NCI-ALMANAC	3x3|5x3
Procarbazine	4915	Chlorambucil	2708	NCI-ALMANAC	3x3|5x3
Procarbazine	4915	Fluorouracil	3385	NCI-ALMANAC	3x3|5x3
Procarbazine	4915	Hydroxyurea	3657	NCI-ALMANAC	3x3|5x3
Procarbazine	4915	Letrozole	3902	NCI-ALMANAC	3x3|5x3
Procarbazine	4915	Lomustine	3950	NCI-ALMANAC	3x3|5x3
Procarbazine	4915	Mechlorethamine	4033	NCI-ALMANAC	3x3|5x3
Procarbazine	4915	Mitotane	4211	NCI-ALMANAC	3x3|5x3
Procarbazine	4915	Mitoxantrone	4212	NCI-ALMANAC	3x3|5x3
Procarbazine	4915	Pipobroman	4842	NCI-ALMANAC	3x3|5x3
Procarbazine	4915	Raloxifene	5035	NCI-ALMANAC	3x3|5x3
Procarbazine	4915	Imatinib	5291	NCI-ALMANAC	3x3|5x3
Procarbazine	4915	Vorinostat	5311	NCI-ALMANAC	3x3|5x3
Procarbazine	4915	Temozolomide	5394	NCI-ALMANAC	3x3|5x3
Procarbazine	4915	Thalidomide	5426	NCI-ALMANAC	3x3|5x3
Procarbazine	4915	Thiotepa	5453	NCI-ALMANAC	3x3|5x3
Procarbazine	4915	Floxuridine	5790	NCI-ALMANAC	3x3|5x3
Procarbazine	4915	Triethylenemelamine	5799	NCI-ALMANAC	3x3|5x3
Procarbazine	4915	Vincristine	5978	NCI-ALMANAC	3x3|5x3
Procarbazine	4915	Uracil mustard	6194	NCI-ALMANAC	3x3|5x3
Procarbazine	4915	Cytarabine	6253	NCI-ALMANAC	3x3|5x3
Procarbazine	4915	Azacitidine	9444	NCI-ALMANAC	3x3|5x3
Procarbazine	4915	Megestrol Acetate	11683	NCI-ALMANAC	3x3|5x3
Procarbazine	4915	Vinblastine	13342	NCI-ALMANAC	3x3|5x3
Procarbazine	4915	Cladribine	20279	NCI-ALMANAC	3x3|5x3
Procarbazine	4915	Streptozocin	29327	NCI-ALMANAC	3x3|5x3
Procarbazine	4915	Daunorubicin	30323	NCI-ALMANAC	3x3|5x3
Procarbazine	4915	Doxorubicin	31703	NCI-ALMANAC	3x3|5x3
Procarbazine	4915	Paclitaxel	36314	NCI-ALMANAC	3x3|5x3
Procarbazine	4915	Etoposide	36462	NCI-ALMANAC	3x3|5x3
Procarbazine	4915	Carboplatin	38904	NCI-ALMANAC	3x3|5x3
Procarbazine	4915	Exemestane	60198	NCI-ALMANAC	3x3|5x3
Procarbazine	4915	Gemcitabine	60750	NCI-ALMANAC	3x3|5x3
Procarbazine	4915	Capecitabine	60953	NCI-ALMANAC	3x3|5x3
Procarbazine	4915	Bendamustine	65628	NCI-ALMANAC	3x3|5x3
Procarbazine	4915	Zoledronic Acid	68740	NCI-ALMANAC	3x3|5x3
Procarbazine	4915	Dexrazoxane	71384	NCI-ALMANAC	3x3|5x3
Procarbazine	4915	Fulvestrant	104741	NCI-ALMANAC	3x3|5x3
Procarbazine	4915	SN 38 Lactone	104842	NCI-ALMANAC	3x3|5x3
Procarbazine	4915	Clofarabine	119182	NCI-ALMANAC	3x3|5x3
Procarbazine	4915	Gefitinib	123631	NCI-ALMANAC	3x3|5x3
Procarbazine	4915	Methotrexate	126941	NCI-ALMANAC	3x3|5x3
Procarbazine	4915	Abiraterone	132971	NCI-ALMANAC	3x3|5x3
Procarbazine	4915	Pralatrexate	148121	NCI-ALMANAC	3x3|5x3
Procarbazine	4915	Docetaxel	148124	NCI-ALMANAC	3x3|5x3
Procarbazine	4915	Plicamycin	163659	NCI-ALMANAC	3x3|5x3
Procarbazine	4915	Lapatinib	208908	NCI-ALMANAC	3x3|5x3
Procarbazine	4915	Sorafenib	216239	NCI-ALMANAC	3x3|5x3
Procarbazine	4915	Lenalidomide	216326	NCI-ALMANAC	3x3|5x3
Procarbazine	4915	Tretinoin	444795	NCI-ALMANAC	3x3|5x3
Procarbazine	4915	Pemetrexed	446556	NCI-ALMANAC	3x3|5x3
Procarbazine	4915	Teniposide	452548	NCI-ALMANAC	3x3|5x3
Procarbazine	4915	Valrubicin	454216	NCI-ALMANAC	3x3|5x3
Procarbazine	4915	Dactinomycin	457193	NCI-ALMANAC	3x3|5x3
Procarbazine	4915	Melphalan	460612	NCI-ALMANAC	3x3|5x3
Procarbazine	4915	Nilotinib	644241	NCI-ALMANAC	3x3|5x3
Procarbazine	4915	Fludarabine	657237	NCI-ALMANAC	3x3|5x3
Procarbazine	4915	Mercaptopurine	667490	NCI-ALMANAC	3x3|5x3
Procarbazine	4915	Thioguanine	2723601	NCI-ALMANAC	3x3|5x3
Procarbazine	4915	Tamoxifen	2733526	NCI-ALMANAC	3x3|5x3
Procarbazine	4915	Nelarabine	3011155	NCI-ALMANAC	3x3|5x3
Procarbazine	4915	Dasatinib	3062316	NCI-ALMANAC	3x3|5x3
Procarbazine	4915	Vandetanib	3081361	NCI-ALMANAC	3x3|5x3
Procarbazine	4915	Sirolimus	5284616	NCI-ALMANAC	3x3|5x3
Procarbazine	4915	Sunitinib	5329102	NCI-ALMANAC	3x3|5x3
Procarbazine	4915	Romidepsin	5352062	NCI-ALMANAC	3x3|5x3
Procarbazine	4915	Dacarbazine	5353562	NCI-ALMANAC	3x3|5x3
Procarbazine	4915	Bleomycin	5360373	NCI-ALMANAC	3x3|5x3
Procarbazine	4915	Everolimus	6442177	NCI-ALMANAC	3x3|5x3
Procarbazine	4915	Axitinib	6450551	NCI-ALMANAC	3x3|5x3
Procarbazine	4915	Cabazitaxel	9854073	NCI-ALMANAC	3x3|5x3
Procarbazine	4915	Pazopanib	10113978	NCI-ALMANAC	3x3|5x3
Procarbazine	4915	Crizotinib	11626560	NCI-ALMANAC	3x3|5x3
Procarbazine	4915	Vismodegib	24776445	NCI-ALMANAC	3x3|5x3
Procarbazine	4915	Ruxolitinib	25126798	NCI-ALMANAC	3x3|5x3
Procarbazine	4915	Vemurafenib	42611257	NCI-ALMANAC	3x3|5x3
Procarbazine	4915	Vinorelbine	44424639	NCI-ALMANAC	3x3|5x3
Pyrimethamine	4993	Temozolomide	5394	STANFORD	1x1
Raloxifene	5035	Triethylenemelamine	5799	NCI-ALMANAC	3x3|5x3
Raloxifene	5035	Doxorubicin	31703	NCI-ALMANAC	3x3|5x3
Raloxifene	5035	Abiraterone	132971	NCI-ALMANAC	3x3|5x3
Raloxifene	5035	Vandetanib	3081361	NCI-ALMANAC	3x3|5x3
Raloxifene	5035	Axitinib	6450551	NCI-ALMANAC	3x3|5x3
Raloxifene	5035	Cabazitaxel	9854073	NCI-ALMANAC	3x3|5x3
Raloxifene	5035	Pazopanib	10113978	NCI-ALMANAC	3x3|5x3
Raloxifene	5035	Crizotinib	11626560	NCI-ALMANAC	3x3|5x3
Raloxifene	5035	Vismodegib	24776445	NCI-ALMANAC	3x3|5x3
Raloxifene	5035	Ruxolitinib	25126798	NCI-ALMANAC	3x3|5x3
Raloxifene	5035	Vemurafenib	42611257	NCI-ALMANAC	3x3|5x3
Rebamipide	5042	Temozolomide	5394	STANFORD	1x1
Riluzole	5070	Temozolomide	5394	STANFORD	1x1
Rimantadine	5071	Temozolomide	5394	STANFORD	1x1
Risperidone	5073	Temozolomide	5394	STANFORD	1x1
Rofecoxib	5090	Temozolomide	5394	STANFORD	1x1
Rolipram	5092	Temozolomide	5394	STANFORD	1x1
Ronidazole	5094	Temozolomide	5394	STANFORD	1x1
Stavudine (d4T)	5155	Temozolomide	5394	STANFORD	1x1
Salsalate	5161	Temozolomide	5394	STANFORD	1x1
SB-202190	5169	Temozolomide	5394	STANFORD	1x1
Scriptaid	5186	Temozolomide	5394	STANFORD	1x1
Sulfadiazine	5215	Temozolomide	5394	STANFORD	1x1
Sotalol	5253	Temozolomide	5394	STANFORD	1x1
Sodium phenylbutyrate	5258	Temozolomide	5394	STANFORD	1x1
Imatinib	5291	Altretamine	2123	NCI-ALMANAC	3x3|5x3
Imatinib	5291	Celecoxib	2662	NCI-ALMANAC	3x3|5x3
Imatinib	5291	Chlorambucil	2708	NCI-ALMANAC	3x3|5x3
Imatinib	5291	Fluorouracil	3385	NCI-ALMANAC	3x3|5x3
Imatinib	5291	Letrozole	3902	NCI-ALMANAC	3x3|5x3
Imatinib	5291	Lomustine	3950	NCI-ALMANAC	3x3|5x3
Imatinib	5291	Mitoxantrone	4212	NCI-ALMANAC	3x3|5x3
Imatinib	5291	Raloxifene	5035	NCI-ALMANAC	3x3|5x3
Imatinib	5291	Temozolomide	5394	NCI-ALMANAC;STANFORD	3x3|5x3;1x1
Imatinib	5291	Thiotepa	5453	NCI-ALMANAC	3x3|5x3
Imatinib	5291	Floxuridine	5790	NCI-ALMANAC	3x3|5x3
Imatinib	5291	Vincristine	5978	NCI-ALMANAC	3x3|5x3
Imatinib	5291	Uracil mustard	6194	NCI-ALMANAC	3x3|5x3
Imatinib	5291	Cytarabine	6253	NCI-ALMANAC	3x3|5x3
Imatinib	5291	Megestrol Acetate	11683	NCI-ALMANAC	3x3|5x3
Imatinib	5291	Cladribine	20279	NCI-ALMANAC	3x3|5x3
Imatinib	5291	Daunorubicin	30323	NCI-ALMANAC	3x3|5x3
Imatinib	5291	Etoposide	36462	NCI-ALMANAC	3x3|5x3
[truncated: 11,253 more rows]

## Sheet: TABLE S3
TABLE S3 The number of other drugs tested combined with a given drug
Given Drug Name	PubChem CID	the number of other drugs	Data_source	the number of Data_source
Aminolevulinic Acid	137	100	NCI-ALMANAC;STANFORD	2
5-Hydroxytryptophan	144	1	STANFORD	1
Mepacrine	237	100	NCI-ALMANAC	1
Benzoic acid	243	1	STANFORD	1
Coumarin	323	1	STANFORD	1
Bupropion	444	1	STANFORD	1
Aminocaproic acid	564	1	STANFORD	1
Melatonin	896	1	STANFORD	1
Acetanilide	904	1	STANFORD	1
Naringenin	932	1	STANFORD	1
Nicotinamide	936	1	STANFORD	1
Nicotinic acid	938	1	STANFORD	1
Orotic acid	967	1	STANFORD	1
Pyrazinamide	1046	1	STANFORD	1
Uracil	1174	1	STANFORD	1
Vanillin	1183	1	STANFORD	1
PP1	1400	1	STANFORD	1
PD173074	1401	98	MIT-MELANOMA;STANFORD;YALE-TNBC	3
3-Aminobenzamide	1645	1	STANFORD	1
4-Chloro-3-methylphenol	1732	1	STANFORD	1
Phenytoin	1775	1	STANFORD	1
Acemetacin	1981	1	STANFORD	1
Acetarsol	1985	1	STANFORD	1
Tyrphostin AG 1024	2044	1	STANFORD	1
6,7-Dimethoxy-3-phenylquinoxaline	2049	1	STANFORD	1
AG-1478	2051	1	STANFORD	1
Tyrphostin A23	2052	1	STANFORD	1
Albendazole	2082	1	STANFORD	1
Allopurinol	2094	100	NCI-ALMANAC;STANFORD	2
Altretamine	2123	100	NCI-ALMANAC;STANFORD	2
AM251	2125	1	STANFORD	1
Amifostine	2141	100	NCI-ALMANAC	1
Aminoglutethimide	2145	1	STANFORD	1
Aminohippuric acid	2148	1	STANFORD	1
2-Aminothiazole	2155	1	STANFORD	1
Amisulpride	2159	1	STANFORD	1
Amlodipine	2162	1	STANFORD	1
Ampiroxicam	2176	1	STANFORD	1
Anastrozole	2187	100	NCI-ALMANAC;STANFORD	2
Aniracetam	2196	1	STANFORD	1
Antipyrine	2206	1	STANFORD	1
Acetovanillone	2214	1	STANFORD	1
Arecoline	2230	1	STANFORD	1
Aspirin	2244	1	STANFORD	1
Azathioprine	2265	1	STANFORD	1
Bemegride	2310	1	STANFORD	1
Bendroflumethiazide	2315	1	STANFORD	1
Benzbromarone	2333	1	STANFORD	1
Benzocaine	2337	1	STANFORD	1
Bergapten	2355	1	STANFORD	1
Betaxolol	2369	1	STANFORD	1
Bicalutamide	2375	1	STANFORD	1
Bifonazole	2378	1	STANFORD	1
Bisacodyl	2391	1	STANFORD	1
BML-190	2415	1	STANFORD	1
BRL-54443	2438	1	STANFORD	1
Broxyquinoline	2453	1	STANFORD	1
Bufexamac	2466	1	STANFORD	1
Bumetanide	2471	1	STANFORD	1
Busulfan	2478	100	NCI-ALMANAC;STANFORD	2
Verapamil	2520	6	YALE-TNBC	1
Candesartan cilexetil	2540	1	STANFORD	1
Candesartan	2541	1	STANFORD	1
Carbamazepine	2554	1	STANFORD	1
Carmofur	2577	1	STANFORD	1
Carmustine	2578	100	NCI-ALMANAC	1
Carprofen	2581	1	STANFORD	1
Carvedilol	2585	1	STANFORD	1
Celecoxib	2662	100	NCI-ALMANAC;STANFORD	2
1-Hexadecanol	2682	1	STANFORD	1
Chlorambucil	2708	100	NCI-ALMANAC	1
Chlormezanone	2717	1	STANFORD	1
Chlorothiazide	2720	1	STANFORD	1
Chloroxine	2722	1	STANFORD	1
Chlorpropamide	2727	1	STANFORD	1
Chlorzoxazone	2733	1	STANFORD	1
Chromocarb	2741	1	STANFORD	1
Tacedinaline	2746	1	STANFORD	1
Ciclopirox	2749	1	STANFORD	1
Cilostazol	2754	1	STANFORD	1
Cimetidine	2756	1	STANFORD	1
Cinoxacin	2762	1	STANFORD	1
Ciprofibrate	2763	1	STANFORD	1
Diamminedichloroplatinum	2767	176	NCI-ALMANAC;MIT-MELANOMA;STANFORD;DECREASE	4
Clinofibrate	2787	1	STANFORD	1
Clofazimine	2794	1	STANFORD	1
Clofibric acid	2797	1	STANFORD	1
Clotrimazole	2812	1	STANFORD	1
Cyclandelate	2893	1	STANFORD	1
Cyclophosphamide	2907	114	NCI-ALMANAC;MERCK;STANFORD	3
Indibulin	2929	1	DECREASE	1
Dibenzothiophene	3023	1	STANFORD	1
Dichlorphenamide	3038	1	STANFORD	1
Dipyridamole	3108	1	STANFORD	1
Disulfiram	3117	1	STANFORD	1
Domperidone	3151	1	STANFORD	1
Droperidol	3168	1	STANFORD	1
Dropropizine	3169	1	STANFORD	1
Diprophylline	3182	1	STANFORD	1
Ebastine	3191	1	STANFORD	1
Embelin	3218	98	MIT-MELANOMA;STANFORD;YALE-TNBC	3
Emodin	3220	1	STANFORD	1
Enoxacin	3229	1	STANFORD	1
Etodolac	3308	1	STANFORD	1
Famciclovir	3324	1	STANFORD	1
Famprofazone	3326	1	STANFORD	1
Felbamate	3331	1	STANFORD	1
Felodipine	3333	1	STANFORD	1
Fenbendazole	3334	1	STANFORD	1
Fenofibrate	3339	1	STANFORD	1
Flopropione	3362	1	STANFORD	1
Fluconazole	3365	1	STANFORD	1
Flucytosine	3366	1	STANFORD	1
Flufenamic acid	3371	1	STANFORD	1
Flumazenil	3373	1	STANFORD	1
Flumequine	3374	1	STANFORD	1
Fluorouracil	3385	144	NCI-ALMANAC;MERCK;YALE-PDAC;STANFORD;YALE-TNBC	5
Flurbiprofen	3394	1	STANFORD	1
Flutamide	3397	1	STANFORD	1
Furosemide	3440	1	STANFORD	1
Gemfibrozil	3463	1	STANFORD	1
Gliclazide	3475	1	STANFORD	1
Glimepiride	3476	1	STANFORD	1
Glipizide	3478	1	STANFORD	1
Glyburide	3488	1	STANFORD	1
Go-6983	3499	1	STANFORD	1
Gossypol	3503	1	STANFORD	1
Guaifenesin	3516	1	STANFORD	1
FT-0761318	3549	1	STANFORD	1
Haloperidol	3559	1	STANFORD	1
Dihydrodiethylstilbestrol	3606	1	STANFORD	1
Hydrochlorothiazide	3639	1	STANFORD	1
Hydroxychloroquine	3652	6	YALE-TNBC	1
Hydroxyurea	3657	100	NCI-ALMANAC;STANFORD	2
Ibuprofen	3672	1	STANFORD	1
Lidocaine	3676	1	STANFORD	1
Idebenone	3686	1	STANFORD	1
Ifosfamide	3690	100	NCI-ALMANAC;STANFORD	2
Indapamide	3702	1	STANFORD	1
Indole-3-carbinol	3712	96	MIT-MELANOMA;STANFORD	2
Indomethacin	3715	1	STANFORD	1
Ipriflavone	3747	1	STANFORD	1
Irbesartan	3749	1	STANFORD	1
Irsogladine	3752	1	STANFORD	1
Isoniazid	3767	1	STANFORD	1
Isradipine	3784	1	STANFORD	1
Itraconazole	3793	1	STANFORD	1
jak3 inhibitor ii	3795	1	STANFORD	1
Ketanserin	3822	1	STANFORD	1
Ketoprofen	3825	1	STANFORD	1
Ketorolac	3826	1	STANFORD	1
Kinetin	3830	1	STANFORD	1
Lamotrigine	3878	1	STANFORD	1
Lansoprazole	3883	1	STANFORD	1
beta-Lapachone	3885	1	STANFORD	1
Leflunomide	3899	1	STANFORD	1
Letrozole	3902	100	NCI-ALMANAC;STANFORD	2
Tetramisole	3913	1	STANFORD	1
Lomustine	3950	100	NCI-ALMANAC;STANFORD	2
Loratadine	3957	1	STANFORD	1
LY-294002	3973	1	STANFORD	1
Histone Deacetylase Inhibitor III	3994	1	STANFORD	1
Malotilate	4006	1	STANFORD	1
Manidipine	4008	1	STANFORD	1
Edaravone	4021	1	STANFORD	1
Mechlorethamine	4033	100	NCI-ALMANAC	1
Mefenamic acid	4044	1	STANFORD	1
Menadione	4055	1	STANFORD	1
Mesalamine	4075	1	STANFORD	1
Metformin	4091	27	MERCK;YALE-TNBC	2
Methazolamide	4100	1	STANFORD	1
Methenamine	4101	1	STANFORD	1
Methocarbamol	4107	1	STANFORD	1
Methoxsalen	4114	100	NCI-ALMANAC;STANFORD	2
Methyclothiazide	4121	1	STANFORD	1
Nocodazole	4122	1	STANFORD	1
Meticrane	4165	1	STANFORD	1
Metolazone	4170	1	STANFORD	1
Metronidazole	4173	1	STANFORD	1
Miconazole	4189	1	STANFORD	1
Milrinone	4197	1	STANFORD	1
Mirtazapine	4205	1	STANFORD	1
Mitotane	4211	100	NCI-ALMANAC;STANFORD	2
Mitoxantrone	4212	100	NCI-ALMANAC	1
Moclobemide	4235	1	STANFORD	1
Entinostat	4261	8	STANFORD;DECREASE;YALE-TNBC	3
Nabumetone	4409	1	STANFORD	1
Nadifloxacin	4410	1	STANFORD	1
Naftopidil	4418	1	STANFORD	1
Nalidixic acid	4421	1	STANFORD	1
Naratriptan	4440	1	STANFORD	1
Nevirapine	4463	1	STANFORD	1
Nialamide	4472	1	STANFORD	1
Nifedipine	4485	1	STANFORD	1
Nifenazone	4487	1	STANFORD	1
Niflumic acid	4488	1	STANFORD	1
Nilutamide	4493	96	MIT-MELANOMA	1
Nilvadipine	4494	1	STANFORD	1
Nimesulide	4495	1	STANFORD	1
Nimodipine	4497	1	STANFORD	1
Nisoldipine	4499	1	STANFORD	1
Nitrendipine	4507	1	STANFORD	1
Omeprazole	4594	1	STANFORD	1
Oxaprozin	4614	1	STANFORD	1
Oxethazaine	4621	1	STANFORD	1
Oxibendazole	4622	1	STANFORD	1
PD-168393	4708	1	STANFORD	1
PD98059	4713	1	STANFORD	1
Pentamidine	4735	1	STANFORD	1
Phenindione	4760	1	STANFORD	1
Phenylbutazone	4781	1	STANFORD	1
Phenylmethylsulfonyl fluoride	4784	1	STANFORD	1
Phloretin	4788	1	STANFORD	1
Moxonidine	4810	1	STANFORD	1
Pimobendan	4823	1	STANFORD	1
Pioglitazone	4829	96	MIT-MELANOMA;STANFORD	2
Pipobroman	4842	100	NCI-ALMANAC	1
Piracetam	4843	1	STANFORD	1
Piromidic acid	4855	1	STANFORD	1
PJ34	4858	1	STANFORD	1
AG-1879	4878	1	STANFORD	1
Pranlukast	4887	1	STANFORD	1
Pranoprofen	4888	1	STANFORD	1
Praziquantel	4891	1	STANFORD	1
Prilocaine	4906	1	STANFORD	1
Primidone	4909	1	STANFORD	1
Probenecid	4911	1	STANFORD	1
Probucol	4912	1	STANFORD	1
Procarbazine	4915	99	NCI-ALMANAC	1
Pyrimethamine	4993	1	STANFORD	1
Raloxifene	5035	100	NCI-ALMANAC	1
Rebamipide	5042	1	STANFORD	1
Riluzole	5070	1	STANFORD	1
Rimantadine	5071	1	STANFORD	1
Risperidone	5073	1	STANFORD	1
Rofecoxib	5090	1	STANFORD	1
Rolipram	5092	1	STANFORD	1
Ronidazole	5094	1	STANFORD	1
Stavudine (d4T)	5155	1	STANFORD	1
Salsalate	5161	1	STANFORD	1
SB-202190	5169	1	STANFORD	1
Scriptaid	5186	1	STANFORD	1
Sulfadiazine	5215	1	STANFORD	1
Sotalol	5253	1	STANFORD	1
Sodium phenylbutyrate	5258	1	STANFORD	1
Imatinib	5291	101	NCI-ALMANAC;STANFORD;YALE-TNBC	3
Vorinostat	5311	214	NCI-ALMANAC;MIT-MELANOMA;MERCK;YALE-PDAC;STANFORD;YALE-TNBC	6
Sulfadimethoxine	5323	1	STANFORD	1
Sulfaguanidine	5324	1	STANFORD	1
Sulfamerazine	5325	1	STANFORD	1
Sulfameter	5326	1	STANFORD	1
Sulfamethazine	5327	1	STANFORD	1
Sulfamethizole	5328	1	STANFORD	1
Sulfamethoxazole	5329	1	STANFORD	1
Sulfamethoxypyridazine	5330	1	STANFORD	1
Sulfanilamide	5333	1	STANFORD	1
Sulfapyridine	5336	1	STANFORD	1
Sulfasalazine	5339	1	STANFORD	1
Sulfathiazole	5340	1	STANFORD	1
Sulfisoxazole	5344	1	STANFORD	1
Suprofen	5359	1	STANFORD	1
Gatifloxacin	5379	1	STANFORD	1
Tazarotene	5381	1	STANFORD	1
Tegafur	5386	1	STANFORD	1
Temozolomide	5394	1882	NCI-ALMANAC;MIT-MELANOMA;MERCK;STANFORD	4
Terfenadine	5405	1	STANFORD	1
Thalidomide	5426	100	NCI-ALMANAC;STANFORD	2
Theobromine	5429	1	STANFORD	1
Thiabendazole	5430	1	STANFORD	1
Thioridazine	5452	6	YALE-TNBC	1
Thiotepa	5453	100	NCI-ALMANAC	1
Tinidazole	5479	1	STANFORD	1
Tioconazole	5482	1	STANFORD	1
Tiopronin	5483	1	STANFORD	1
Tolbutamide	5505	1	STANFORD	1
Tolnaftate	5510	1	STANFORD	1
Tranexamic acid	5526	1	STANFORD	1
Triamterene	5546	1	STANFORD	1
Trichlormethiazide	5560	1	STANFORD	1
Trifluoperazine	5566	6	YALE-TNBC	1
Trimethoprim	5578	1	STANFORD	1
Tropicamide	5593	1	STANFORD	1
Troxipide	5597	1	STANFORD	1
Malonoben	5614	1	STANFORD	1
Usnic acid	5646	1	STANFORD	1
Venlafaxine	5656	1	STANFORD	1
Pirinixic acid	5694	1	STANFORD	1
Zafirlukast	5717	1	STANFORD	1
Zaltoprofen	5720	1	STANFORD	1
ZM-336372	5730	96	MIT-MELANOMA;STANFORD	2
Zonisamide	5734	1	STANFORD	1
Guanidine hydrochloride	5742	1	STANFORD	1
Dexamethasone	5743	22	MERCK;STANFORD	2
Cortisone acetate	5745	1	STANFORD	1
Mitomycin	5746	115	NCI-ALMANAC;MERCK;YALE-TNBC	3
Hydrocortisone	5754	1	STANFORD	1
Prednisolone	5755	1	STANFORD	1
Estriol	5756	1	STANFORD	1
Estradiol	5757	1	STANFORD	1
Adiphenine hydrochloride	5763	1	STANFORD	1
Reserpine	5770	1	STANFORD	1
Sorbitol	5780	1	STANFORD	1
Floxuridine	5790	101	NCI-ALMANAC;STANFORD;DECREASE	3
D-Glucose	5793	1	STANFORD	1
Procaine hydrochloride	5795	1	STANFORD	1
Triethylenemelamine	5799	91	NCI-ALMANAC	1
Tiratricol	5803	1	STANFORD	1
Isoproterenol hydrochloride	5807	1	STANFORD	1
Epinephrine bitartrate	5815	1	STANFORD	1
Epinephrine	5816	1	STANFORD	1
Histamine dihydrochloride	5818	1	STANFORD	1
Levothyroxine	5819	1	STANFORD	1
Spironolactone	5833	1	STANFORD	1
Prednisone	5865	1	STANFORD	1
Estrone	5870	1	STANFORD	1
Dehydroepiandrosterone	5881	1	STANFORD	1
Idoxuridine	5905	1	STANFORD	1
Pilocarpine hydrochloride	5909	1	STANFORD	1
Chloramphenicol	5959	1	STANFORD	1
DL-Carnitine hydrochloride	5970	1	STANFORD	1
Cetrimonium bromide	5974	1	STANFORD	1
Vincristine	5978	175	NCI-ALMANAC;MIT-MELANOMA;STANFORD	3
Ethinyl estradiol	5991	1	STANFORD	1
Progesterone	5994	1	STANFORD	1
Aminopyrine	6009	1	STANFORD	1
Pyridoxine hydrochloride	6019	1	STANFORD	1
Uridine	6029	1	STANFORD	1
Tolazoline hydrochloride	6048	1	STANFORD	1
Acetylcholine chloride	6060	1	STANFORD	1
Phlorizin	6072	1	STANFORD	1
Zoxazolamine	6103	1	STANFORD	1
Diphemanil methylsulfate	6126	1	STANFORD	1
Primaquine phosphate	6135	1	STANFORD	1
Yohimbine hydrochloride	6169	1	STANFORD	1
Gallamine triethiodide	6172	1	STANFORD	1
Cytidine	6175	1	STANFORD	1
Uracil mustard	6194	100	NCI-ALMANAC	1
Choline chloride	6209	1	STANFORD	1
Fluocinolone acetonide	6215	1	STANFORD	1
Norethindrone	6230	1	STANFORD	1
Chlorpromazine hydrochloride	6240	1	STANFORD	1
Mannitol	6251	1	STANFORD	1
Cytarabine	6253	100	NCI-ALMANAC;STANFORD	2
Trifluridine	6256	7	STANFORD;YALE-TNBC	2
Medroxyprogesterone acetate	6279	1	STANFORD	1
Mestranol	6291	1	STANFORD	1
Alizarin	6293	1	STANFORD	1
Chlorquinaldol	6301	1	STANFORD	1
Triamcinolone acetonide	6436	1	STANFORD	1
Mepenzolate bromide	6461	1	STANFORD	1
Tromethamine	6503	1	STANFORD	1
Pantothenic acid	6613	1	STANFORD	1
Methylprednisolone	6741	1	STANFORD	1
Salicylanilide	6872	1	STANFORD	1
Gramine	6890	1	STANFORD	1
Xylitol	6912	1	STANFORD	1
Xanthone	7020	1	STANFORD	1
Phenothiazine	7108	1	STANFORD	1
Synephrine	7172	1	STANFORD	1
Cyclamic acid	7533	1	STANFORD	1
Pyridostigmine bromide	7550	1	STANFORD	1
Monobenzone	7638	1	STANFORD	1
Imipramine hydrochloride	8228	1	STANFORD	1
Benzethonium chloride	8478	1	STANFORD	1
Pyrazolanthrone	8515	7	STANFORD;YALE-TNBC	2
Meglumine	8567	1	STANFORD	1
Phthalylsulfacetamide	8574	1	STANFORD	1
Cinchophen	8593	1	STANFORD	1
Indole-3-butyric acid	8617	1	STANFORD	1
Phenazopyridine hydrochloride	8691	1	STANFORD	1
Tetracaine hydrochloride	8695	1	STANFORD	1
Amprolium	8732	1	STANFORD	1
Shikimic acid	8742	1	STANFORD	1
Nithiamide	8798	1	STANFORD	1
Pregnenolone	8955	1	STANFORD	1
Diphenhydramine hydrochloride	8980	1	STANFORD	1
4-Methoxyphenol	9015	1	STANFORD	1
Dydrogesterone	9051	1	STANFORD	1
Tripelennamine hydrochloride	9066	1	STANFORD	1
Cysteamine hydrochloride	9082	1	STANFORD	1
Ethynodiol diacetate	9270	1	STANFORD	1
Hydralazine hydrochloride	9351	1	STANFORD	1
Aminophylline	9433	1	STANFORD	1
Azacitidine	9444	100	NCI-ALMANAC;STANFORD	2
Triflusal	9458	1	STANFORD	1
Fluocinonide	9642	1	STANFORD	1
Betamethasone	9782	1	STANFORD	1
Cyproterone acetate	9880	1	STANFORD	1
Lithocholic acid	9903	1	STANFORD	1
Enoxolone	10114	1	STANFORD	1
Chenodeoxycholic acid	10133	1	STANFORD	1
Indirubin	10177	1	STANFORD	1
Cepharanthine	10206	1	STANFORD	1
Aloe-emodin	10207	1	STANFORD	1
Chrysophanol	10208	1	STANFORD	1
Osthole	10228	1	STANFORD	1
Cytisine	10235	1	STANFORD	1
Bicuculline	10237	1	STANFORD	1
Oleanolic acid	10494	1	STANFORD	1
Hesperidin	10621	1	STANFORD	1
Physcion	10639	1	STANFORD	1
Tetrahydrozoline hydrochloride	10648	1	STANFORD	1
2-Nitroimidazole	10701	1	STANFORD	1
Diperodon hydrochloride	10830	1	STANFORD	1
Domiphen bromide	10866	1	STANFORD	1
Levocarnitine	10917	1	STANFORD	1
Decamethonium bromide	10921	1	STANFORD	1
Isovaleramide	10930	1	STANFORD	1
Gentian violet	11057	1	STANFORD	1
Amitriptyline hydrochloride	11065	1	STANFORD	1
Naphazoline hydrochloride	11079	1	STANFORD	1
Paeonol	11092	1	STANFORD	1
Thonzonium bromide	11102	1	STANFORD	1
Doxylamine succinate	11224	1	STANFORD	1
Formestane	11273	1	STANFORD	1
Bethanechol chloride	11548	1	STANFORD	1
Megestrol Acetate	11683	100	NCI-ALMANAC;STANFORD	2
Acetylcysteine	12035	1	STANFORD	1
Berberine chloride	12456	1	STANFORD	1
Erythromycin	12560	1	STANFORD	1
Isosorbide	12597	1	STANFORD	1
Levonorgestrel	13109	1	STANFORD	1
Phenformin hydrochloride	13266	1	STANFORD	1
Vinblastine	13342	114	NCI-ALMANAC;MERCK;STANFORD	3
Lithium citrate	13520	1	STANFORD	1
Cyproheptadine hydrochloride	13770	1	STANFORD	1
Estradiol valerate	13791	1	STANFORD	1
Ethambutol Hydrochloride	14051	1	STANFORD	1
Glycyrrhizic acid	14982	1	STANFORD	1
2-Methyladenine	15048	1	STANFORD	1
Azaperone	15443	1	STANFORD	1
Azacyclonol	15723	1	STANFORD	1
Amiloride hydrochloride	16230	1	STANFORD	1
Pasiniazid	16367	1	STANFORD	1
Flumethasone	16490	1	STANFORD	1
Antazoline hydrochloride	17275	1	STANFORD	1
Etamsylate	17506	1	STANFORD	1
Acadesine	17513	1	STANFORD	1
Doxifluridine	18343	1	STANFORD	1
Plantomycin	19648	1	STANFORD	1
Clonidine hydrochloride	20179	1	STANFORD	1
Cladribine	20279	100	NCI-ALMANAC;STANFORD	2
2,4,5-Trimethoxybenzaldehyde	20525	1	STANFORD	1
Carbenicillin disodium	20933	1	STANFORD	1
Mexiletine hydrochloride	21467	1	STANFORD	1
Beclomethasone dipropionate	21700	1	STANFORD	1
Vidarabine	21704	1	STANFORD	1
Alverine citrate	21718	1	STANFORD	1
N-Methyl-D-aspartic acid	22880	1	STANFORD	1
Clorprenaline hydrochloride	23360	1	STANFORD	1
Ampicillin trihydrate	23565	1	STANFORD	1
Zalcitabine	24066	1	STANFORD	1
Camptothecin	24360	1	STANFORD	1
Cyclocytidine hydrochloride	25050	1	STANFORD	1
Pyrithione ZINC	26041	1	STANFORD	1
Diacerein	26248	1	STANFORD	1
Benserazide hydrochloride	26964	1	STANFORD	1
Thiamphenicol	27200	1	STANFORD	1
Pancuronium bromide	27350	1	STANFORD	1
Cephalexin	27447	1	STANFORD	1
Ornidazole	28061	1	STANFORD	1
Streptozocin	29327	100	NCI-ALMANAC;STANFORD	2
Daunorubicin	30323	100	NCI-ALMANAC	1
Carbimazole	31072	1	STANFORD	1
Zingerone	31211	1	STANFORD	1
Cetylpyridinium chloride	31239	1	STANFORD	1
Triamcinolone	31307	1	STANFORD	1
Ursodeoxycholic acid	31401	1	STANFORD	1
Silibinin	31553	1	STANFORD	1
Doxorubicin	31703	105	NCI-ALMANAC;MERCK;STANFORD	3
Ritodrine hydrochloride	31728	1	STANFORD	1
Articaine hydrochloride	32169	1	STANFORD	1
Clobetasol propionate	32798	1	STANFORD	1
Amoxicillin	33613	1	STANFORD	1
Penfluridol	33630	1	STANFORD	1
Oxcarbazepine	34312	1	STANFORD	1
Carbidopa	34359	1	STANFORD	1
Zidovudine	35370	1	STANFORD	1
Flubendazole	35802	1	STANFORD	1
Paclitaxel	36314	211	NCI-ALMANAC;YALE-TNBC;MERCK;YALE-PDAC;STANFORD	5
Etomidate	36339	1	STANFORD	1
Buspirone hydrochloride	36431	1	STANFORD	1
Etoposide	36462	187	NCI-ALMANAC;MIT-MELANOMA;MERCK;STANFORD;YALE-TNBC	5
Propafenone hydrochloride	36708	1	STANFORD	1
Ribavirin	37542	1	STANFORD	1
Climbazole	37907	1	STANFORD	1
Carboplatin	38904	115	NCI-ALMANAC;MERCK;STANFORD;YALE-TNBC	4
Ciclopirox olamine	38911	1	STANFORD	1
Bezafibrate	39042	1	STANFORD	1
Flunixin meglumine	39212	1	STANFORD	1
Lonidamine	39562	1	STANFORD	1
Vecuronium bromide	39764	1	STANFORD	1
Pirfenidone	40632	1	STANFORD	1
Oxfendazole	40854	1	STANFORD	1
Nicardipine hydrochloride	41114	1	STANFORD	1
Nitazoxanide	41684	1	STANFORD	1
Acarbose	41774	1	STANFORD	1
Torsemide	41781	1	STANFORD	1
Closantel	42574	1	STANFORD	1
Clorsulon	43231	1	STANFORD	1
Captopril	44093	1	STANFORD	1
Cefoperazone	44187	1	STANFORD	1
Foscarnet sodium	44561	1	STANFORD	1
Atracurium besylate	47320	1	STANFORD	1
Butoconazole nitrate	47471	1	STANFORD	1
Nicorandil	47528	1	STANFORD	1
Pergolide mesylate	47812	1	STANFORD	1
Cyromazine	47866	1	STANFORD	1
Forskolin	47936	1	STANFORD	1
Triclabendazole	50248	1	STANFORD	1
Amonafide	50515	1	STANFORD	1
Doxofylline	50942	1	STANFORD	1
Avobenzone	51040	1	STANFORD	1
Mitoxantrone hydrochloride	51082	1	STANFORD	1
Pramiracetam	51712	1	STANFORD	1
Fenticonazole nitrate	51754	1	STANFORD	1
Lovastatin	53232	1	STANFORD	1
Amorolfine hydrochloride	54259	1	STANFORD	1
Azelastine hydrochloride	54360	1	STANFORD	1
Alphagan	54405	1	STANFORD	1
Zocor	54454	43	YALE-PDAC;STANFORD;YALE-TNBC	3
Atomoxetine hydrochloride	54840	1	STANFORD	1
Moexipril hydrochloride	54889	1	STANFORD	1
Quinapril hydrochloride	54891	1	STANFORD	1
Raloxifene hydrochloride	54900	1	STANFORD	1
Cetirizine hydrochloride	55182	1	STANFORD	1
Mifepristone	55245	1	STANFORD	1
Detomidine hydrochloride	56031	1	STANFORD	1
Difloxacin hydrochloride	56205	1	STANFORD	1
Sarafloxacin hydrochloride	56207	1	STANFORD	1
Cilazapril monohydrate	56329	1	STANFORD	1
Roxatidine acetate hydrochloride	56704	1	STANFORD	1
Ranolazine	56959	1	STANFORD	1
Finasteride	57363	1	STANFORD	1
Imiquimod	57469	100	NCI-ALMANAC;STANFORD	2
Sumatriptan succinate	59772	1	STANFORD	1
Adapalene	60164	1	STANFORD	1
Exemestane	60198	100	NCI-ALMANAC;STANFORD	2
Sparfloxacin	60464	1	STANFORD	1
Zileuton	60490	1	STANFORD	1
Pioglitazone hydrochloride	60560	1	STANFORD	1
Clopidogrel	60606	1	STANFORD	1
Marbofloxacin	60651	1	STANFORD	1
Levobetaxolol hydrochloride	60656	1	STANFORD	1
Topotecan hydrochloride	60699	1	STANFORD	1
Topotecan	60700	115	NCI-ALMANAC;MERCK;YALE-TNBC	3
Gemcitabine	60750	212	NCI-ALMANAC;MIT-MELANOMA;MERCK;YALE-PDAC;STANFORD;YALE-TNBC	6
Aripiprazole	60795	1	STANFORD	1
Atorvastatin calcium	60822	1	STANFORD	1
Atorvastatin	60823	6	YALE-TNBC	1
Lamivudine	60825	1	STANFORD	1
Duloxetine hydrochloride	60834	1	STANFORD	1
Camptosar	60837	1	STANFORD	1
Irinotecan	60838	1	STANFORD	1
Valsartan	60846	1	STANFORD	1
Zanamivir	60855	1	STANFORD	1
Zolmitriptan	60857	1	STANFORD	1
Adefovir dipivoxil	60871	1	STANFORD	1
Emtricitabine	60877	1	STANFORD	1
Capecitabine	60953	100	NCI-ALMANAC;STANFORD	2
Adenosine	60961	1	STANFORD	1
Ammonium glycyrrhizate	62074	1	STANFORD	1
Fluoxetine hydrochloride	62857	1	STANFORD	1
Calcium glucoheptonate	62859	1	STANFORD	1
Paroxetine hydrochloride	62878	1	STANFORD	1
Propranolol hydrochloride	62882	1	STANFORD	1
Cisatracurium besylate	62886	1	STANFORD	1
Diltiazem hydrochloride	62920	1	STANFORD	1
Trazodone hydrochloride	62935	1	STANFORD	1
Verapamil hydrochloride	62969	1	STANFORD	1
Doxazosin mesylate	62978	1	STANFORD	1
Fexofenadine hydrochloride	63002	1	STANFORD	1
Sertraline hydrochloride	63009	1	STANFORD	1
Terazosin hydrochloride dihydrate	63016	1	STANFORD	1
Efavirenz	64139	6	YALE-TNBC	1
Nelfinavir	64143	6	YALE-TNBC	1
Amantadine hydrochloride	64150	1	STANFORD	1
Doxapram hydrochloride monohydrate	64648	1	STANFORD	1
Lincomycin hydrochloride	64710	1	STANFORD	1
Meclizine hydrochloride	64713	1	STANFORD	1
Mevastatin	64715	1	STANFORD	1
Bupivacaine hydrochloride	64737	1	STANFORD	1
Nalfon	64746	1	STANFORD	1
Spectinomycin hydrochloride	64769	1	STANFORD	1
Ursolic acid	64945	1	STANFORD	1
Betulinic acid	64971	1	STANFORD	1
Baicalin	64982	1	STANFORD	1
Amprenavir	65016	1	STANFORD	1
Epigallocatechin gallate	65064	1	STANFORD	1
Kytril	65264	1	STANFORD	1
Ticlopidine hydrochloride	65335	1	STANFORD	1
Dopamine hydrochloride	65340	1	STANFORD	1
Proadifen hydrochloride	65341	1	STANFORD	1
Epirubicin hydrochloride	65348	1	STANFORD	1
Triciribine	65399	1	STANFORD	1
Benzydamine hydrochloride	65464	1	STANFORD	1
Meptazinol hydrochloride	65483	1	STANFORD	1
Sulconazole nitrate	65495	1	STANFORD	1
Dimesna	65625	1	STANFORD	1
Bendamustine	65628	100	NCI-ALMANAC	1
Erdosteine	65632	1	STANFORD	1
Rutaecarpine	65752	1	STANFORD	1
Etofibrate	65777	1	STANFORD	1
Levodropropizine	65859	1	STANFORD	1
Moguisteine	65935	1	STANFORD	1
Pidotimod	65944	1	STANFORD	1
Azelnidipine	65948	1	STANFORD	1
Balofloxacin	65958	1	STANFORD	1
Repaglinide	65981	1	STANFORD	1
Telmisartan	65999	1	STANFORD	1
Thioridazine hydrochloride	66062	1	STANFORD	1
Trifluoperazine dihydrochloride	66064	1	STANFORD	1
Bergenin	66065	1	STANFORD	1
Mepivacaine hydrochloride	66070	1	STANFORD	1
Adrenalone hydrochloride	66136	1	STANFORD	1
Oxymetazoline hydrochloride	66259	1	STANFORD	1
2-Methoxyestradiol	66414	1	STANFORD	1
Cyclizine hydrochloride	67533	1	STANFORD	1
Tangeretin	68077	1	STANFORD	1
Dyclonine hydrochloride	68304	1	STANFORD	1
Hordenine	68313	1	STANFORD	1
Clomipramine hydrochloride	68539	1	STANFORD	1
Prazosin hydrochloride	68546	1	STANFORD	1
Mianserin hydrochloride	68551	1	STANFORD	1
Miconazole nitrate	68553	1	STANFORD	1
Xylazine hydrochloride	68554	1	STANFORD	1
Econazole nitrate	68589	1	STANFORD	1
Toltrazuril	68591	1	STANFORD	1
Medetomidine hydrochloride	68601	1	STANFORD	1
Lomefloxacin hydrochloride	68624	1	STANFORD	1
Fenspiride hydrochloride	68626	1	STANFORD	1
Betahistine dihydrochloride	68643	1	STANFORD	1
Ondansetron hydrochloride	68647	1	STANFORD	1
Sodium picosulfate	68654	1	STANFORD	1
Ropinirole hydrochloride	68727	1	STANFORD	1
Zoledronic Acid	68740	100	NCI-ALMANAC;STANFORD	2
Artemisinin	68827	1	STANFORD	1
Brinzolamide	68844	1	STANFORD	1
Dienogest	68861	1	STANFORD	1
Drospirenone	68873	1	STANFORD	1
Artemether	68911	1	STANFORD	1
Nefiracetam	71157	1	STANFORD	1
Methscopolamine	71183	1	STANFORD	1
Enrofloxacin	71188	1	STANFORD	1
Nicaraven	71234	1	STANFORD	1
Ranolazine dihydrochloride	71279	1	STANFORD	1
Nebivolol	71301	1	STANFORD	1
Dofetilide	71329	1	STANFORD	1
Priligy	71352	1	STANFORD	1
Bindarit	71354	1	STANFORD	1
Iloperidone	71360	1	STANFORD	1
Dexrazoxane	71384	100	NCI-ALMANAC	1
Loxapine succinate	71399	1	STANFORD	1
Loperamide hydrochloride	71420	1	STANFORD	1
Maprotiline hydrochloride	71478	1	STANFORD	1
Sucralose	71485	1	STANFORD	1
Voriconazole	71616	1	STANFORD	1
Betamipron	71651	1	STANFORD	1
Mepiroxol	71668	1	STANFORD	1
Alfuzosin Hydrochloride	71764	1	STANFORD	1
Suplatast tosilate	71773	1	STANFORD	1
Secnidazole	71815	1	STANFORD	1
Alibendol	71916	1	STANFORD	1
Otilonium Bromide	72092	1	STANFORD	1
Tioxolone	72139	1	STANFORD	1
Hesperetin	72281	1	STANFORD	1
Magnolol	72300	1	STANFORD	1
Tetrahydropalmatine	72301	1	STANFORD	1
Honokiol	72303	1	STANFORD	1
Sesamin	72307	1	STANFORD	1
Nobiletin	72344	1	STANFORD	1
Bleomycin sulfate	72466	1	STANFORD	1
Tetrandrine	73078	1	STANFORD	1
3-Deazaneplanocin	73087	1	STANFORD	1
Clevudine	73115	1	STANFORD	1
Eprazinone dihydrochloride	73356	1	STANFORD	1
Palmatine chloride	73442	1	STANFORD	1
Bilobalide	73581	1	STANFORD	1
Pramoxine hydrochloride	73957	1	STANFORD	1
Atovaquone	74989	1	STANFORD	1
Adenine hydrochloride	76219	1	STANFORD	1
Moroxydine hydrochloride	76621	1	STANFORD	1
Bendamustine hydrochloride	77082	1	STANFORD	1
Rizatriptan benzoate	77997	1	STANFORD	1
Rosiglitazone	77999	7	STANFORD;YALE-TNBC	2
Oseltamivir phosphate	78000	1	STANFORD	1
Bexarotene	82146	96	MIT-MELANOMA;STANFORD	2
Agomelatine	82148	1	STANFORD	1
Orphenadrine citrate	83823	1	STANFORD	1
Albendazole oxide	83969	1	STANFORD	1
Clarithromycin	84029	1	STANFORD	1
Guanethidine monosulfate	86471	1	STANFORD	1
Dimaprit Dihydrochloride	90045	1	STANFORD	1
Phentolamine mesylate	91430	1	STANFORD	1
Matrine	91466	1	STANFORD	1
Equol	91469	1	STANFORD	1
Oxybutynin chloride	91505	1	STANFORD	1
Hydroxyzine hydrochloride	91513	1	STANFORD	1
Gliquidone	91610	1	STANFORD	1
Biperiden hydrochloride	92151	1	STANFORD	1
Argatroban	92722	1	STANFORD	1
Lopinavir	92727	1	STANFORD	1
Tolperisone hydrochloride	92965	1	STANFORD	1
Zebularine	100016	1	STANFORD	1
Moxifloxacin hydrochloride	101526	1	STANFORD	1
Cinchonidine	101744	1	STANFORD	1
N6-methyladenosine	102175	1	STANFORD	1
Octopamine hydrochloride	102484	1	STANFORD	1
Fulvestrant	104741	100	NCI-ALMANAC;STANFORD	2
Mizoribine	104762	1	STANFORD	1
Esmolol hydrochloride	104769	1	STANFORD	1
U-73122	104794	96	MIT-MELANOMA	1
SN 38 Lactone	104842	144	NCI-ALMANAC;MERCK;YALE-PDAC;STANFORD;YALE-TNBC	5
Rimonabant	104850	1	STANFORD	1
Racecadotril	107751	1	STANFORD	1
Geniposide	107848	1	STANFORD	1
Fingolimod hydrochloride	107969	1	STANFORD	1
Fingolimod	107970	96	MIT-MELANOMA	1
Triptolide	107985	7	STANFORD;YALE-TNBC	2
Ambroxol hydrochloride	108013	1	STANFORD	1
Schisandrin B	108130	1	STANFORD	1
Tamibarotene	108143	1	STANFORD	1
Tadalafil	110635	1	STANFORD	1
Florfenicol	114811	1	STANFORD	1
Oxymatrine	114850	1	STANFORD	1
Tizanidine hydrochloride	114869	1	STANFORD	1
Tanshinone I	114917	1	STANFORD	1
Gastrodin	115067	1	STANFORD	1
Diclofenac diethylamine	115087	1	STANFORD	1
Sophocarpine	115269	1	STANFORD	1
Asiatic acid	119034	1	STANFORD	1
Clofarabine	119182	99	NCI-ALMANAC;STANFORD	2
Dioscin	119245	1	STANFORD	1
Mozavaptan	119369	1	STANFORD	1
Pefloxacin mesylate	119525	1	STANFORD	1
Pramipexole	119570	1	STANFORD	1
Mosapride citrate	119583	1	STANFORD	1
Valdecoxib	119607	1	STANFORD	1
Lomerizine hydrochloride	122125	1	STANFORD	1
Imatinib mesylate	123596	1	STANFORD	1
Almotriptan malate	123607	1	STANFORD	1
Gefitinib	123631	100	NCI-ALMANAC;STANFORD	2
Vadimezan	123964	1	STANFORD	1
Proteinase inhibitor E 64	123985	1	STANFORD	1
Desloratadine	124087	1	STANFORD	1
Desvenlafaxine	125017	1	STANFORD	1
Lestaurtinib	126565	96	MIT-MELANOMA	1
Methotrexate	126941	114	NCI-ALMANAC;MERCK;STANFORD	3
Reboxetine mesylate	127150	1	STANFORD	1
Rufinamide	129228	1	STANFORD	1
Sulbactam	130313	1	STANFORD	1
Olmesartan medoxomil	130881	1	STANFORD	1
Ilomastat	132519	1	STANFORD	1
Abiraterone	132971	98	NCI-ALMANAC	1
Licofelone	133021	1	STANFORD	1
Febuxostat	134018	1	STANFORD	1
Aspartame	134601	1	STANFORD	1
Pomalidomide	134780	1	STANFORD	1
D-Xylose	135191	1	STANFORD	1
Tempol	137994	1	STANFORD	1
Escitalopram oxalate	146571	1	STANFORD	1
Pralatrexate	148121	100	NCI-ALMANAC;STANFORD	2
Docetaxel	148124	176	NCI-ALMANAC;MIT-MELANOMA;STANFORD;YALE-TNBC	4
Perifosine	148177	96	MIT-MELANOMA	1
Lonafarnib	148195	1	STANFORD	1
Tariquidar	148201	1	STANFORD	1
Levofloxacin	149096	1	STANFORD	1
Ezetimibe	150311	1	STANFORD	1
Manidipine dihydrochloride	150762	1	STANFORD	1
Nepafenac	151075	1	STANFORD	1
Lumiracoxib	151166	1	STANFORD	1
Cilomilast	151170	1	STANFORD	1
Vatalanib	151194	96	MIT-MELANOMA	1
Unii-84F6U3J2R6	153921	1	STANFORD	1
Clevidipine	153994	1	STANFORD	1
Zosuquidar Trihydrochloride	153997	1	STANFORD	1
10-Deacetylbaccatin III	154272	1	STANFORD	1
Hyoscyamine	154417	1	STANFORD	1
Nefopam hydrochloride	155290	1	STANFORD	1
Varespladib	155815	1	STANFORD	1
Naproxen	156391	1	STANFORD	1
Canertinib	156414	1	STANFORD	1
Cinacalcet hydrochloride	156418	1	STANFORD	1
Doramapimod	156422	1	STANFORD	1
Epinastine hydrochloride	157313	1	STANFORD	1
Lubiprostone	157920	1	STANFORD	1
Atazanavir sulfate	158550	1	STANFORD	1
UNII-0JAU3P8OBM	158758	1	STANFORD	1
Telbivudine	159269	1	STANFORD	1
Salidroside	159278	1	STANFORD	1
Tipifarnib	159324	98	MIT-MELANOMA;STANFORD;YALE-TNBC	3
Torcetrapib	159325	1	STANFORD	1
Isoconazole nitrate	159968	1	STANFORD	1
Cryptotanshinone	160254	1	STANFORD	1
Seliciclib	160355	1	STANFORD	1
Serotonin hydrochloride	160436	1	STANFORD	1
Ampelopsin	161557	1	STANFORD	1
Aloperine	162147	1	STANFORD	1
Sclareol	163263	1	STANFORD	1
Plicamycin	163659	100	NCI-ALMANAC	1
Milnacipran hydrochloride	163701	1	STANFORD	1
Fasudil hydrochloride	163751	1	STANFORD	1
Bepotastine besilate	164521	1	STANFORD	1
Tanshinone IIA	164676	1	STANFORD	1
Ethacridine lactate monohydrate	165457	1	STANFORD	1
Pridinol methanesulfonate	165542	1	STANFORD	1
Avasimibe	166558	1	STANFORD	1
Urapidil hydrochloride	167980	1	STANFORD	1
Pizotifen malate	168993	1	STANFORD	1
Aceclidine hydrochloride	170367	1	STANFORD	1
Biotin	171548	1	STANFORD	1
Atropine	174174	1	STANFORD	1
Ropivacaine hydrochloride	175804	1	STANFORD	1
SB-203580	176155	1	STANFORD	1
SB-216763	176158	1	STANFORD	1
Enzastaurin	176167	98	MIT-MELANOMA;YALE-TNBC	2
ZM 39923 hydrochloride	176406	1	STANFORD	1
Erlotinib	176870	268	NCI-ALMANAC;MIT-MELANOMA;YALE-TNBC;MERCK;YALE-PDAC	5
Erlotinib hydrochloride	176871	1	STANFORD	1
Cilengitide	176873	1	STANFORD	1
Limonin	179651	1	STANFORD	1
Dizocilpine	180081	1	STANFORD	1
Memantine hydrochloride	181458	1	STANFORD	1
Bosentan hydrate	185462	1	STANFORD	1
Deflazacort	189821	1	STANFORD	1
Etravirine	193962	1	STANFORD	1
RS-127445	196968	1	STANFORD	1
Sertaconazole nitrate	200103	1	STANFORD	1
Procyclidine hydrochloride	207841	1	STANFORD	1
Ramelteon	208902	1	STANFORD	1
Lapatinib	208908	189	NCI-ALMANAC;MIT-MELANOMA;MERCK;YALE-TNBC	4
BMY-7378	210172	1	STANFORD	1
Dapivirine	214347	1	STANFORD	1
Deferasirox	214348	1	STANFORD	1
Tolvaptan	216237	1	STANFORD	1
Sorafenib	216239	189	NCI-ALMANAC;MIT-MELANOMA;MERCK;STANFORD;YALE-TNBC	5
Conivaptan hydrochloride	216322	1	STANFORD	1
Lenalidomide	216326	175	NCI-ALMANAC;MIT-MELANOMA;STANFORD	3
Nutlin-3	216345	98	MIT-MELANOMA;STANFORD;YALE-TNBC	3
L-778123	216453	37	MERCK	1
Solifenacin succinate	216457	1	STANFORD	1
Dronedarone hydrochloride	219025	1	STANFORD	1
Geodon	219099	1	STANFORD	1
PX-12	219104	6	YALE-TNBC	1
Erythritol	222285	1	STANFORD	1
PluriSln 1	225362	1	STANFORD	1
Gossypol acetic acid	227456	1	STANFORD	1
Benztropine mesylate	238053	1	STANFORD	1
Fluorometholone acetate	240767	1	STANFORD	1
S3I-201	252682	1	STANFORD	1
Estramustine Phosphate Sodium	259331	100	NCI-ALMANAC	1
Diarsenic Trioxide	261004	100	NCI-ALMANAC	1
Homoharringtonine	285033	6	YALE-TNBC	1
Elesclomol	300471	98	MIT-MELANOMA;STANFORD;YALE-TNBC	3
MST-104	310360	1	STANFORD	1
PNU-120596	311434	1	STANFORD	1
Wortmannin	312145	1	STANFORD	1
Pifithrin-mu	327653	1	STANFORD	1
NSC-405020	346721	1	STANFORD	1
Rita	374536	1	STANFORD	1
Bortezomib	387447	187	NCI-ALMANAC;MIT-MELANOMA;MERCK;STANFORD;YALE-TNBC	5
Ritonavir	392622	7	STANFORD;YALE-TNBC	2
NU-6027	398148	1	STANFORD	1
SC-144	400169	1	STANFORD	1
Bardoxolone methyl	400769	1	STANFORD	1
Sorafenib tosylate	406563	1	STANFORD	1
GANT-61	421610	6	YALE-TNBC	1
Ouabain	439501	1	STANFORD	1
Salicin	439503	1	STANFORD	1
Taxifolin	439533	1	STANFORD	1
Pentostatin	439693	100	NCI-ALMANAC	1
Arbutin	440936	1	STANFORD	1
Meropenem	441130	1	STANFORD	1
Griseofulvin	441140	1	STANFORD	1
Moxalactam disodium	441242	1	STANFORD	1
Epiandrosterone	441302	1	STANFORD	1
Acebutolol hydrochloride	441307	1	STANFORD	1
Metoprolol tartrate	441308	1	STANFORD	1
Miglitol	441314	1	STANFORD	1
Amiodarone hydrochloride	441325	1	STANFORD	1
7-Aminocephalosporanic acid	441328	1	STANFORD	1
Mometasone furoate	441336	1	STANFORD	1
Dicyclomine hydrochloride	441344	1	STANFORD	1
Flavoxate hydrochloride	441345	1	STANFORD	1
Rocuronium bromide	441351	1	STANFORD	1
Linezolid	441401	1	STANFORD	1
Epinephrine hydrochloride	441411	1	STANFORD	1
Brucine	442021	1	STANFORD	1
Evodiamine	442088	1	STANFORD	1
Genipin	442424	1	STANFORD	1
Naringin	442428	1	STANFORD	1
Neohesperidin	442439	1	STANFORD	1
Haematoxylin	442514	1	STANFORD	1
Paeoniflorin	442534	1	STANFORD	1
Geniposidic acid	443354	1	STANFORD	1
Butenafine hydrochloride	443867	1	STANFORD	1
Temocapril hydrochloride	443873	1	STANFORD	1
Detrol	443878	1	STANFORD	1
Difluprednate	443936	1	STANFORD	1
Halcinonide	443943	1	STANFORD	1
Voglibose	444020	1	STANFORD	1
Loteprednol etabonate	444025	1	STANFORD	1
Darifenacin hydrobromide	444030	1	STANFORD	1
Fluticasone propionate	444036	1	STANFORD	1
Ergosterol	444679	1	STANFORD	1
Trichostatin A	444732	1	STANFORD	1
Tretinoin	444795	100	NCI-ALMANAC;STANFORD	2
Resveratrol	445154	1	STANFORD	1
Tacrolimus	445643	1	STANFORD	1
Ferulic acid	445858	1	STANFORD	1
Thapsigargin	446378	39	YALE-PDAC	1
Mycophenolic acid	446541	1	STANFORD	1
Pemetrexed	446556	132	NCI-ALMANAC;YALE-PDAC;YALE-TNBC	3
Clindamycin	446598	1	STANFORD	1
Azithromycin	447043	1	STANFORD	1
TO-901317	447912	96	MIT-MELANOMA;STANFORD	2
LY-364947	447966	1	STANFORD	1
Epothilone B	448013	1	STANFORD	1
AR-A014418	448014	7	STANFORD;YALE-TNBC	2
Diethylstilbestrol	448537	1	STANFORD	1
Epothilone A	448799	1	STANFORD	1
6-Bromoindirubin-3'-oxime	448949	1	STANFORD	1
RepSox	449054	1	STANFORD	1
Roflumilast	449193	1	STANFORD	1
Decitabine	451668	176	NCI-ALMANAC;MIT-MELANOMA;STANFORD;YALE-TNBC	4
Teniposide	452548	101	NCI-ALMANAC;STANFORD;DECREASE	3
Valrubicin	454216	100	NCI-ALMANAC	1
Pretomanid	456199	1	STANFORD	1
Xolegel	456201	1	STANFORD	1
Diclazuril	456389	1	STANFORD	1
Dactinomycin	457193	101	NCI-ALMANAC;YALE-TNBC	2
Melphalan	460612	100	NCI-ALMANAC	1
Z-Leu-leu-leu-al	462382	1	STANFORD	1
Tenofovir	464205	1	STANFORD	1
Posaconazole	468595	1	STANFORD	1
Ticarcillin disodium	470375	1	STANFORD	1
EVP4593	509554	1	STANFORD	1
Proparacaine hydrochloride	517321	1	STANFORD	1
IPA-3	521106	96	MIT-MELANOMA;STANFORD	2
Dibucaine hydrochloride	521951	1	STANFORD	1
Droxinostat	568416	1	STANFORD	1
Tolfenamic acid	610479	1	STANFORD	1
Mecarbinate	616236	1	STANFORD	1
Doripenem hydrate	636377	1	STANFORD	1
Pirarubicin	636397	1	STANFORD	1
Carbenoxolone sodium	636402	1	STANFORD	1
Dimethyl fumarate	637568	1	STANFORD	1
Piperlongumine	637858	42	YALE-PDAC;YALE-TNBC	2
Piperine	638024	1	STANFORD	1
Isoliquiritigenin	638278	1	STANFORD	1
GW-9662	644213	96	MIT-MELANOMA;STANFORD	2
Nilotinib	644241	175	NCI-ALMANAC;MIT-MELANOMA;STANFORD	3
D-Amygdalin	656516	1	STANFORD	1
Trilostane	656583	1	STANFORD	1
Ifenprodil	656586	1	STANFORD	1
Eletriptan hydrobromide	656631	1	STANFORD	1
Tropisetron	656665	1	STANFORD	1
Benidipine hydrochloride	656667	1	STANFORD	1
Succinylcholine chloride dihydrate	656867	1	STANFORD	1
Anisotropine methylbromide	657201	1	STANFORD	1
Fludarabine	657237	175	NCI-ALMANAC;MIT-MELANOMA	2
Propylthiouracil	657298	1	STANFORD	1
Phenytoin sodium	657302	1	STANFORD	1
Ipratropium bromide	657308	1	STANFORD	1
Protionamide	666418	1	STANFORD	1
Taractan	667467	1	STANFORD	1
Mercaptopurine	667490	100	NCI-ALMANAC;STANFORD	2
Methylthiouracil	667493	1	STANFORD	1
Piceatannol	667639	1	STANFORD	1
Syk Inhibitor III	672296	1	STANFORD	1
CCG-190730	675434	1	STANFORD	1
N,N'-Dibenzylquinazoline-2,4-diamine	676352	1	STANFORD	1
Levosulpiride	688272	1	STANFORD	1
Caffeic acid	689043	1	STANFORD	1
RG-108	702558	1	STANFORD	1
Autophagy Inducer, STF-62247	704473	1	STANFORD	1
SKI-II	753704	1	STANFORD	1
OAC1	789882	1	STANFORD	1
ID-8	791637	1	STANFORD	1
VU-0364770	836002	1	STANFORD	1
Selagine	854026	1	STANFORD	1
ZLN-005	899323	1	STANFORD	1
Sclareolide	929262	1	STANFORD	1
Curcumin	969516	7	STANFORD;YALE-TNBC	2
Tenovin-1	1013376	1	STANFORD	1
Parmodulin 2	1048267	1	STANFORD	1
Flt-3 inhibitor	1048845	1	STANFORD	1
JK184	1069686	6	YALE-TNBC	1
RAD51 inhibitor 1	1074953	1	STANFORD	1
BRD-7389	1080352	42	YALE-PDAC;YALE-TNBC	2
Nodinitib-1	1088438	7	STANFORD;YALE-TNBC	2
HC-030031	1150897	1	STANFORD	1
CHEMBL590022	1204893	1	STANFORD	1
2-Thiouracil	1269845	1	STANFORD	1
c-Myc Inhibitor	1271002	1	STANFORD	1
Scopine	1274465	1	STANFORD	1
Methimazole	1349907	1	STANFORD	1
TCS-PIM-1-4a	1361332	96	MIT-MELANOMA	1
TCS PIM-1 4a	1361334	1	STANFORD	1
URB-597	1383884	1	STANFORD	1
Sulindac	1548887	1	STANFORD	1
Silymarin	1548994	1	STANFORD	1
Terbinafine	1549008	1	STANFORD	1
Epalrestat	1549120	1	STANFORD	1
Allylthiourea	1549517	1	STANFORD	1
Tame	1550286	1	STANFORD	1
CFTR(inh)-172	1554208	1	STANFORD	1
Methylhydantoin-5-(D)	1615267	1	STANFORD	1
ZCL-278	1791111	1	STANFORD	1
Chlorogenic acid	1794427	1	STANFORD	1
TG-003	1893668	1	STANFORD	1
PI3K inhibitor X	1893730	96	MIT-MELANOMA;STANFORD	2
Apoptosis Activator 2	1901244	1	STANFORD	1
VU-0357121	2296132	1	STANFORD	1
Thioguanine	2723601	100	NCI-ALMANAC	1
Tranylcypromine hydrochloride	2723716	1	STANFORD	1
Tacrine hydrochloride	2723754	1	STANFORD	1
Sodium 4-aminosalicylate	2724368	1	STANFORD	1
Digoxin	2724385	6	YALE-TNBC	1
Efaproxiral sodium	2725048	1	STANFORD	1
UCH-L3 Inhibitor	2729042	1	STANFORD	1
CCG-50014	2733079	1	STANFORD	1
Tamoxifen citrate	2733525	1	STANFORD	1
Tamoxifen	2733526	100	NCI-ALMANAC	1
BI-78D3	2747117	96	MIT-MELANOMA	1
Ethionamide	2761171	1	STANFORD	1
T0070907	2777391	1	STANFORD	1
Stattic	2779853	7	STANFORD;YALE-TNBC	2
Srpin340	2797577	1	STANFORD	1
GSK-3787	2800647	1	STANFORD	1
SC-514	2807869	1	STANFORD	1
JNJ-1661010	2809273	1	STANFORD	1
PR-619	2817763	1	STANFORD	1
P005091	2819993	1	STANFORD	1
Sirtinol	2827646	1	STANFORD	1
Necrostatin-1	2828334	1	STANFORD	1
Dihydroqinghaosu	3000518	1	STANFORD	1
Ranitidine	3001055	1	STANFORD	1
Maraviroc	3002977	1	STANFORD	1
Luliconazole	3003141	1	STANFORD	1
Toremifene citrate	3005572	1	STANFORD	1
Telaprevir	3010818	1	STANFORD	1
Nelarabine	3011155	100	NCI-ALMANAC;STANFORD	2
Lomeguatrib	3025944	1	STANFORD	1
MPEP	3025961	1	STANFORD	1
BMS-387032	3025986	96	MIT-MELANOMA;STANFORD;DECREASE	3
Benzoylthiamine monophosphate	3032771	1	STANFORD	1
Nizatidine	3033637	1	STANFORD	1
Levosimendan	3033825	1	STANFORD	1
Clomiphene citrate	3033832	1	STANFORD	1
Gestodene	3033968	1	STANFORD	1
Orlistat	3034010	7	STANFORD;YALE-TNBC	2
Abt-751	3035714	1	STANFORD	1
Asenapine	3036780	1	STANFORD	1
Safinamide mesylate	3038502	1	STANFORD	1
Tandutinib	3038522	1	STANFORD	1
Neflamapimod	3038525	1	STANFORD	1
Ivabradine hydrochloride	3045381	1	STANFORD	1
Norepinephrine bitartrate	3047796	1	STANFORD	1
Prucalopride	3052762	1	STANFORD	1
Rasagiline mesylate	3052775	1	STANFORD	1
Dasatinib	3062316	214	NCI-ALMANAC;MIT-MELANOMA;MERCK;YALE-PDAC;STANFORD;DECREASE;YALE-TNBC	7
Vandetanib	3081361	99	NCI-ALMANAC;STANFORD;YALE-TNBC	3
Bacitracin ZINC	3083711	1	STANFORD	1
Salinomycin	3085092	1	STANFORD	1
Glafenine hydrochloride	3085326	1	STANFORD	1
BAX Activator Molecule 7	3101542	1	STANFORD	1
SB-218078	3387354	6	YALE-TNBC	1
Blebbistatin	3476986	1	STANFORD	1
Mdivi-1	3825829	1	STANFORD	1
SB-225002	3854666	42	YALE-PDAC;YALE-TNBC	2
Sulfacetamide sodium	4022878	1	STANFORD	1
Ferrostatin-1	4068248	1	STANFORD	1
SB-415286	4210951	1	STANFORD	1
SB-408124	4331799	1	STANFORD	1
ES-936	4470790	6	YALE-TNBC	1
SB-431542	4521392	1	STANFORD	1
Methyl-Hesperidin	4613731	1	STANFORD	1
Tolcapone	4659569	1	STANFORD	1
JNJ-7777120	4908365	1	STANFORD	1
Diclofenac sodium	5018304	1	STANFORD	1
IMD-0354	5081913	126	MIT-MELANOMA;YALE-PDAC;STANFORD;YALE-TNBC	4
Selisistat	5113032	96	MIT-MELANOMA;STANFORD	2
Elvitegravir	5277135	1	STANFORD	1
KU-55933	5278396	96	MIT-MELANOMA;STANFORD	2
Quercetin	5280343	1	STANFORD	1
Biochanin A	5280373	1	STANFORD	1
Formononetin	5280378	1	STANFORD	1
Apigenin	5280443	1	STANFORD	1
Luteolin	5280445	1	STANFORD	1
Calcitriol	5280453	1	STANFORD	1
beta-Carotene	5280489	1	STANFORD	1
Hymecromone	5280567	1	STANFORD	1
Daphnetin	5280569	1	STANFORD	1
Alprostadil	5280723	1	STANFORD	1
Ergocalciferol	5280793	1	STANFORD	1
Stigmasterol	5280794	1	STANFORD	1
Cholecalciferol	5280795	1	STANFORD	1
Rutin	5280805	1	STANFORD	1
Kaempferol	5280863	1	STANFORD	1
Genistein	5280961	1	STANFORD	1
Fungizone	5280965	1	STANFORD	1
Pulmicort	5281004	1	STANFORD	1
Quetiapine fumarate	5281025	1	STANFORD	1
Prochlorperazine maleate	5281032	1	STANFORD	1
Oxymetholone	5281034	1	STANFORD	1
Timolol maleate	5281056	1	STANFORD	1
Ibutilide fumarate	5281065	1	STANFORD	1
Azatadine maleate	5281066	1	STANFORD	1
Brompheniramine maleate	5281067	1	STANFORD	1
Chlorpheniramine maleate	5281068	1	STANFORD	1
Clemastine fumarate	5281069	1	STANFORD	1
Mycophenolate mofetil	5281078	1	STANFORD	1
Entacapone	5281081	1	STANFORD	1
Doxercalciferol	5281107	1	STANFORD	1
Butein	5281222	1	STANFORD	1
Esculin	5281417	1	STANFORD	1
Costunolide	5281437	1	STANFORD	1
Baicalein	5281605	1	STANFORD	1
Chrysin	5281607	1	STANFORD	1
Diosmetin	5281612	1	STANFORD	1
Diosmin	5281613	1	STANFORD	1
Fisetin	5281614	1	STANFORD	1
Myricetin	5281672	1	STANFORD	1
Myricitrin	5281673	1	STANFORD	1
Daidzein	5281708	1	STANFORD	1
Polydatin	5281718	1	STANFORD	1
Caffeic acid phenethyl ester	5281787	1	STANFORD	1
Puerarin	5281807	1	STANFORD	1
Oligomycin A	5281899	1	STANFORD	1
Cerulenin	5282054	6	YALE-TNBC	1
Lafutidine	5282136	1	STANFORD	1
Cilnidipine	5282138	1	STANFORD	1
Pheniramine maleate	5282139	1	STANFORD	1
Alfacalcidol	5282181	1	STANFORD	1
Tranilast	5282230	1	STANFORD	1
Isotretinoin	5282379	1	STANFORD	1
Xylometazoline hydrochloride	5282386	1	STANFORD	1
Olopatadine hydrochloride	5282402	1	STANFORD	1
Flunarizine hydrochloride	5282407	1	STANFORD	1
Ketotifen fumarate	5282408	1	STANFORD	1
Ozagrel	5282440	1	STANFORD	1
Livalo	5282451	1	STANFORD	1
Rosuvastatin calcium	5282455	1	STANFORD	1
Cinepazide maleate	5282458	1	STANFORD	1
Eprosartan mesylate	5282474	1	STANFORD	1
Terbinafine hydrochloride	5282481	1	STANFORD	1
Tilmicosin	5282521	1	STANFORD	1
Calcifediol	5283731	1	STANFORD	1
Hyodeoxycholic acid	5283820	1	STANFORD	1
Purmorphamine	5284329	1	STANFORD	1
Camostat mesylate	5284360	1	STANFORD	1
Cyclosporin A	5284373	1	STANFORD	1
Phenoxybenzamine hydrochloride	5284441	1	STANFORD	1
Phenylephrine hydrochloride	5284443	1	STANFORD	1
Natamycin	5284447	1	STANFORD	1
Quercetin dihydrate	5284452	1	STANFORD	1
Acitretin	5284513	1	STANFORD	1
Diminazene aceturate	5284544	1	STANFORD	1
Levetiracetam	5284583	1	STANFORD	1
Meprednisone	5284587	1	STANFORD	1
Sirolimus	5284616	101	NCI-ALMANAC;STANFORD;YALE-TNBC	3
Topiramate	5284627	1	STANFORD	1
Sanctura	5284631	1	STANFORD	1
Brefeldin A	5287620	1	STANFORD	1
AS-604850	5287855	1	STANFORD	1
Alvocidib	5287969	42	YALE-PDAC;YALE-TNBC	2
Geldanamycin	5288382	37	MERCK;STANFORD	2
Alvespimycin	5288674	43	YALE-PDAC;STANFORD;YALE-TNBC	3
Ttnpb	5289501	1	STANFORD	1
Acipimox	5310993	1	STANFORD	1
Bimatoprost	5311027	1	STANFORD	1
Istradefylline	5311037	1	STANFORD	1
Desonide	5311066	1	STANFORD	1
Dexmedetomidine	5311068	1	STANFORD	1
Nafamostat mesylate	5311180	1	STANFORD	1
Lacidipine	5311217	1	STANFORD	1
Dapt	5311272	1	STANFORD	1
Nateglinide	5311309	1	STANFORD	1
Jtc-801	5311339	1	STANFORD	1
PD-123319	5311345	1	STANFORD	1
Cyanocobalamin	5311498	1	STANFORD	1
GNF-2	5311510	1	STANFORD	1
Silodosin	5312125	1	STANFORD	1
SU-6656	5312137	96	MIT-MELANOMA	1
SB-271046	5312149	1	STANFORD	1
Andrographolide	5318517	1	STANFORD	1
Icariin	5318997	1	STANFORD	1
Oridonin	5321010	1	STANFORD	1
Tyrphostin B42	5328779	1	STANFORD	1
Bosutinib	5328940	7	STANFORD;YALE-TNBC	2
ZM-306416	5329006	1	STANFORD	1
Semaxanib	5329098	1	STANFORD	1
Sunitinib	5329102	189	NCI-ALMANAC;MIT-MELANOMA;MERCK;YALE-TNBC	4
Palbociclib	5330286	98	MIT-MELANOMA;YALE-TNBC	2
JNJ-7706621	5330790	1	STANFORD	1
Pyr-41	5335621	1	STANFORD	1
Nifuroxazide	5337997	1	STANFORD	1
Romidepsin	5352062	100	NCI-ALMANAC	1
(E)-3-Tosylacrylonitrile	5353431	7	STANFORD;YALE-TNBC	2
Dacarbazine	5353562	100	NCI-ALMANAC;STANFORD	2
Bleomycin	5360373	100	NCI-ALMANAC	1
Benazepril hydrochloride	5362123	1	STANFORD	1
Ramipril	5362129	1	STANFORD	1
Batimastat	5362422	1	STANFORD	1
Enalapril maleate	5388961	1	STANFORD	1
Nitrofurazone	5447130	1	STANFORD	1
Catharanthine	5458190	1	STANFORD	1
Sinomenine	5459308	1	STANFORD	1
20-Hydroxyecdysone	5459840	1	STANFORD	1
Naloxone hydrochloride	5464092	1	STANFORD	1
Imidapril hydrochloride	5485193	1	STANFORD	1
Naltrexone hydrochloride	5485201	1	STANFORD	1
Troxerutin	5486699	1	STANFORD	1
Tozasertib	5494449	98	MIT-MELANOMA;STANFORD;YALE-TNBC	3
Bms-378806	5495818	1	STANFORD	1
Guanabenz acetate	5702062	1	STANFORD	1
Pepcid	5702160	1	STANFORD	1
Bromhexine hydrochloride	5702220	1	STANFORD	1
H-89 Dihydrochloride	5702541	1	STANFORD	1
Salubrinal	5717801	1	STANFORD	1
Azactam	5742832	1	STANFORD	1
NSC-319726	5921672	1	STANFORD	1
GW-5074	5924208	1	STANFORD	1
Ivermectin	6321424	1	STANFORD	1
Ginkgolide-B	6324617	1	STANFORD	1
Tenofovir disoproxil fumarate	6398764	1	STANFORD	1
Syk Inhibitor	6419747	6	YALE-TNBC	1
Rovamycin	6419898	1	STANFORD	1
Homatropine hydrobromide	6419941	1	STANFORD	1
Buflomedil hydrochloride	6420013	1	STANFORD	1
Benoxinate hydrochloride	6420040	1	STANFORD	1
CYC-116	6420138	1	STANFORD	1
Iroxanadine	6421776	41	MERCK;YALE-TNBC	2
Ciproxifan	6422124	1	STANFORD	1
Nilstat	6433272	1	STANFORD	1
Flupirtine maleate	6435335	1	STANFORD	1
Restasis	6435893	1	STANFORD	1
Xifaxan	6436173	1	STANFORD	1
Cephalomannine	6436208	1	STANFORD	1
Spectracef	6437877	1	STANFORD	1
Ozagrel hydrochloride	6438130	1	STANFORD	1
Disufenton sodium	6440181	1	STANFORD	1
Everolimus	6442177	250	NCI-ALMANAC;MIT-MELANOMA;YALE-TNBC;STANFORD;DECREASE	5
Elaiophylin	6444206	1	STANFORD	1
Mubritinib	6444692	1	STANFORD	1
Dacinostat	6445533	1	STANFORD	1
Ixabepilone	6445540	100	NCI-ALMANAC	1
Pelitinib	6445562	1	STANFORD	1
Rupatadine fumarate	6449107	1	STANFORD	1
Axitinib	6450551	98	NCI-ALMANAC;STANFORD	2
Rilpivirine	6451164	1	STANFORD	1
Dirithromycin	6473883	1	STANFORD	1
Tanespimycin	6505803	96	MIT-MELANOMA;STANFORD	2
JIB-04	6519698	1	STANFORD	1
Scopolamine hydrobromide	6603108	1	STANFORD	1
Gabexate mesylate	6604561	1	STANFORD	1
Cgk733	6605258	1	STANFORD	1
Caspofungin acetate	6850808	1	STANFORD	1
Ispinesib	6851740	1	STANFORD	1
PIK-93	6852167	1	STANFORD	1
Scopolamine butylbromide	6852391	1	STANFORD	1
Oxaliplatin	6857599	115	NCI-ALMANAC;MERCK;STANFORD;YALE-TNBC	4
Sant-1	6878030	1	STANFORD	1
Rulide	6915744	1	STANFORD	1
Omnicef	6915944	1	STANFORD	1
Enalaprilat dihydrate	6917719	1	STANFORD	1
Bisoprolol fumarate	6917733	1	STANFORD	1
Artesunate	6917864	1	STANFORD	1
Rivastigmine tartrate	6918078	1	STANFORD	1
Halobetasol propionate	6918178	1	STANFORD	1
Sitafloxacin hydrate	6918203	1	STANFORD	1
Dexrazoxane hydrochloride	6918223	1	STANFORD	1
Temsirolimus	6918289	7	STANFORD;YALE-TNBC	2
Dutasteride	6918296	1	STANFORD	1
Vilazodone hydrochloride	6918313	1	STANFORD	1
Aliskiren hemifumarate	6918427	1	STANFORD	1
Nps-2143	6918446	1	STANFORD	1
PD-184352	6918454	1	STANFORD	1
Prasugrel	6918456	1	STANFORD	1
Retapamulin	6918462	1	STANFORD	1
Ambrisentan	6918493	1	STANFORD	1
Vildagliptin	6918537	1	STANFORD	1
Dalcetrapib	6918540	1	STANFORD	1
Belinostat	6918638	1	STANFORD	1
Desvenlafaxine Succinate	6918664	1	STANFORD	1
Rigosertib	6918736	1	STANFORD	1
AR-42	6918848	1	STANFORD	1
R-547	6918852	1	STANFORD	1
Parthenolide	7251185	1	STANFORD	1
KY02111	8582409	1	STANFORD	1
MEK1/2 Inhibitor	9549284	1	STANFORD	1
TWS-119	9549289	1	STANFORD	1
Krn-633	9549295	1	STANFORD	1
IKK Inhibitor VII	9549298	1	STANFORD	1
PQ401	9549305	1	STANFORD	1
Fluvoxamine maleate	9560989	1	STANFORD	1
Triapine	9571836	6	YALE-TNBC	1
Furaltadone hydrochloride	9576185	1	STANFORD	1
Dexlansoprazole	9578005	1	STANFORD	1
Iniparib	9796068	2	STANFORD;DECREASE	2
MK-0752	9803433	1	STANFORD	1
Givinostat	9804992	1	STANFORD	1
Telatinib	9808844	1	STANFORD	1
GGTI-298	9811606	6	YALE-TNBC	1
UK-383367	9818682	1	STANFORD	1
Abiraterone acetate	9821849	1	STANFORD	1
Lenvatinib	9823820	1	STANFORD	1
Andarine	9824562	1	STANFORD	1
Unii-mxs2N5862L	9825149	1	STANFORD	1
PD-325901	9826528	37	MERCK;STANFORD	2
Indacaterol maleate	9827599	1	STANFORD	1
GSK-256066	9827968	1	STANFORD	1
Midostaurin	9829523	96	MIT-MELANOMA	1
Cefoselis sulfate	9830519	1	STANFORD	1
Formoterol hemifumarate	9832292	1	STANFORD	1
LY-404039	9834591	1	STANFORD	1
PNU-74654	9836739	6	YALE-TNBC	1
A-205804	9839311	1	STANFORD	1
AG-14361	9840076	1	STANFORD	1
Semagacestat	9843750	1	STANFORD	1
CP-91149	9843900	1	STANFORD	1
Fesoterodine fumarate	9849808	1	STANFORD	1
Cabazitaxel	9854073	98	NCI-ALMANAC;STANFORD	2
TGF-beta RI Inhibitor III	9858940	1	STANFORD	1
NU-7026	9860529	1	STANFORD	1
Mocetinostat	9865515	1	STANFORD	1
Mirabegron	9865528	1	STANFORD	1
Osi-930	9868037	1	STANFORD	1
Avanafil	9869929	1	STANFORD	1
Prucalopride succinate	9870009	1	STANFORD	1
Ticagrelor	9871419	1	STANFORD	1
CP-724714	9874913	1	STANFORD	1
Rivaroxaban	9875401	1	STANFORD	1
TAK-700	9883029	1	STANFORD	1
PI-103	9884685	1	STANFORD	1
Dapagliflozin	9887712	7	STANFORD;YALE-TNBC	2
IEM 1754 dihydrobroMide	9887867	1	STANFORD	1
Hmn-214	9888590	1	STANFORD	1
BRL-15572	9891303	1	STANFORD	1
Tebipenem pivoxil	9892071	1	STANFORD	1
GW-4064	9893571	1	STANFORD	1
Naringin dihydrochalcone	9894584	1	STANFORD	1
Y-27632 dihydrochloride	9901617	1	STANFORD	1
IKK-2 Inhibitor IV	9903786	1	STANFORD	1
Varenicline tartrate	9906942	1	STANFORD	1
Tgx-221	9907093	1	STANFORD	1
Ginkgolide-A	9909368	1	STANFORD	1
Zibotentan	9910224	7	STANFORD;YALE-TNBC	2
SB-705498	9910486	1	STANFORD	1
Flavopiridol hydrochloride	9910986	1	STANFORD	1
Tivozanib	9911830	1	STANFORD	1
Ki16198	9913405	1	STANFORD	1
ZM-447439	9914412	1	STANFORD	1
Neratinib	9915743	1	STANFORD	1
Avn-944	9918559	1	DECREASE	1
Bms-345541	9926054	1	STANFORD	1
Tofacitinib	9926791	96	MIT-MELANOMA;STANFORD	2
BIBR-1532	9927531	1	STANFORD	1
C22H31NO2	9927971	1	STANFORD	1
PFT-alpha	9929138	1	STANFORD	1
Rucaparib	9931954	1	STANFORD	1
Noscapine hydrochloride	9933439	1	STANFORD	1
Cediranib	9933475	96	MIT-MELANOMA;STANFORD	2
NVP-TAE226	9934347	1	STANFORD	1
GW0742	9934458	96	MIT-MELANOMA;STANFORD	2
Bazedoxifene hydrochloride	9936012	1	STANFORD	1
Oxeladin citrate	9936727	1	STANFORD	1
Ceftiofur hydrochloride	9937686	1	STANFORD	1
EHT-1864	9938202	6	YALE-TNBC	1
Lapatinib Ditosylate	9941095	1	STANFORD	1
L-779450	9950176	96	MIT-MELANOMA	1
TAK-715	9952773	1	STANFORD	1
Chir-99021	9956119	1	STANFORD	1
YM-201636	9956222	1	STANFORD	1
Arbidol Hydrochloride	9958103	1	STANFORD	1
SB-525334	9967941	1	STANFORD	1
Turofexorate isopropyl	10026128	1	STANFORD	1
PDK1 inhibitor AR-12	10027278	96	MIT-MELANOMA;STANFORD	2
Dificid	10034073	1	STANFORD	1
Altrenogest	10041070	1	STANFORD	1
Masitinib	10074640	1	STANFORD	1
BX-795	10077147	1	STANFORD	1
Galunisertib	10090485	1	STANFORD	1
Linagliptin	10096344	1	STANFORD	1
Pazopanib	10113978	173	NCI-ALMANAC;MIT-MELANOMA;STANFORD	3
5-Nonyloxytryptamine oxalate	10126593	6	YALE-TNBC	1
Selumetinib	10127622	96	MIT-MELANOMA;STANFORD	2
AZD-2858	10138980	1	STANFORD	1
AM-1241	10141893	1	STANFORD	1
Odanacatib	10152654	1	STANFORD	1
CP-673451	10158940	1	STANFORD	1
Tasisulam	10160238	1	STANFORD	1
Tofacitinib citrate	10174505	1	STANFORD	1
Apixaban	10182969	1	STANFORD	1
Afatinib	10184653	43	YALE-PDAC;STANFORD;YALE-TNBC	3
GW-788388	10202642	1	STANFORD	1
PD-318088	10231331	1	STANFORD	1
GW-842166X	10253143	1	STANFORD	1
CGS 21680 hydrochloride	10256643	1	STANFORD	1
Edoxaban	10280735	1	STANFORD	1
Binimetinib	10288191	1	STANFORD	1
Sotrastaurin	10296883	1	STANFORD	1
Aee788	10297043	1	STANFORD	1
Saracatinib	10302451	1	STANFORD	1
Tetraethylenepentamine pentahydrochloride	10309252	1	STANFORD	1
VX-702	10341154	96	MIT-MELANOMA;STANFORD	2
Crenolanib	10366136	1	STANFORD	1
Ki16425	10367662	1	STANFORD	1
TG-100115	10427712	1	STANFORD	1
Nicotine acid tartrate	10434468	1	STANFORD	1
LY-411575	10435235	1	STANFORD	1
Bms-599626	10437018	1	STANFORD	1
Volasertib	10461508	1	STANFORD	1
Pha-665752	10461815	6	YALE-TNBC	1
Acesulfame potassium	11074431	1	STANFORD	1
AZD-7762	11152667	126	MIT-MELANOMA;YALE-PDAC;STANFORD;YALE-TNBC	4
Brivanib alaninate	11154925	1	STANFORD	1
Regorafenib	11167602	1	STANFORD	1
AT-7867	11175137	1	STANFORD	1
Sepantronium Bromide	11178236	126	MIT-MELANOMA;YALE-PDAC;STANFORD;YALE-TNBC	4
Galeterone	11188409	1	STANFORD	1
WP-1066	11210478	1	STANFORD	1
R-406	11213558	96	MIT-MELANOMA;STANFORD	2
Erastin	11214940	1	STANFORD	1
Ataluren	11219835	1	STANFORD	1
Degrasyn	11222830	1	STANFORD	1
Epoxomicin	11226684	1	STANFORD	1
Abt-737	11228183	1	STANFORD	1
Brivanib	11234052	96	MIT-MELANOMA;STANFORD	2
ICG-001	11238147	1	STANFORD	1
Saxagliptin	11243969	1	STANFORD	1
PHA-680632	11249084	1	STANFORD	1
Roxadustat	11256664	1	STANFORD	1
Intepirdine	11256720	1	STANFORD	1
Amuvatinib	11282283	1	STANFORD	1
Danoprevir	11285588	1	STANFORD	1
AZD-1981	11292191	1	STANFORD	1
Tideglusib	11313622	96	MIT-MELANOMA;STANFORD	2
A-674563	11314340	1	STANFORD	1
Ki8751	11317348	1	STANFORD	1
Enobosarm	11326715	1	STANFORD	1
NU-7441	11327430	1	STANFORD	1
AT-7519	11338033	1	STANFORD	1
BI-2536	11364421	44	YALE-PDAC;STANFORD;YALE-TNBC;VISAGE	4
GSK-429286	11373846	1	STANFORD	1
Hdac-IN-1	11381449	1	STANFORD	1
MK2a Inhibitor	11382492	42	YALE-PDAC;YALE-TNBC	2
Adx-47273	11383075	1	STANFORD	1
Belnacasan	11398092	1	STANFORD	1
KW-2449	11427553	1	STANFORD	1
Palbociclib hydrochloride	11431660	1	STANFORD	1
Tiotropium bromide hydrate	11431811	1	STANFORD	1
Dabigatran etexilate methanesulfonate	11434065	1	STANFORD	1
Danusertib	11442891	2	STANFORD;DECREASE	2
Alogliptin	11450633	1	STANFORD	1
gamma-Secretase Inhibitor XX	11454028	1	STANFORD	1
TW-37	11455910	1	STANFORD	1
OC000459	11462174	1	STANFORD	1
Nvp-aew541	11476171	1	STANFORD	1
Sitaxentan sodium	11477084	1	STANFORD	1
Linifanib	11485656	1	STANFORD	1
Sapitinib	11488320	7	STANFORD;YALE-TNBC	2
Tivantinib	11494412	6	YALE-TNBC	1
Dacomitinib	11511120	1	STANFORD	1
Aclidinium bromide	11519741	1	STANFORD	1
Ridaforolimus	11520894	37	MERCK;STANFORD	2
Dorsomorphin	11524144	96	MIT-MELANOMA	1
Pazopanib hydrochloride	11525740	1	STANFORD	1
Quisinostat	11538455	1	STANFORD	1
Anacetrapib	11556427	1	STANFORD	1
Carfilzomib	11556711	43	YALE-PDAC;STANFORD;YALE-TNBC	3
Apremilast	11561674	1	STANFORD	1
WZ-811	11565518	1	STANFORD	1
Ralimetinib Mesylate	11570805	1	STANFORD	1
Sitagliptin phosphate monohydrate	11591741	1	STANFORD	1
GW-9508	11595431	1	STANFORD	1
PF-431396	11598628	42	YALE-PDAC;YALE-TNBC	2
Serdemetan	11609586	1	STANFORD	1
Resminostat	11609955	1	STANFORD	1
PF-573228	11612883	7	STANFORD;YALE-TNBC	2
GW-2580	11617559	96	MIT-MELANOMA;STANFORD	2
Tak-285	11620908	1	STANFORD	1
Idelalisib	11625818	1	STANFORD	1
Crizotinib	11626560	255	NCI-ALMANAC;MIT-MELANOMA;YALE-TNBC;YALE-PDAC;STANFORD	5
AS-252424	11630874	96	MIT-MELANOMA;STANFORD	2
Linsitinib	11640390	97	MIT-MELANOMA;STANFORD;DECREASE	3
mGluR5 inhibitor	11646823	1	STANFORD	1
ZSTK-474	11647372	1	STANFORD	1
LY-2109761	11655119	1	STANFORD	1
RAF265	11656518	96	MIT-MELANOMA;STANFORD	2
Fostamatinib	11671467	1	STANFORD	1
Lorcaserin hydrochloride	11673085	1	STANFORD	1
MK-8745	11676373	1	STANFORD	1
AZ-628	11676786	1	STANFORD	1
Darinaparsin	11683005	96	MIT-MELANOMA	1
Omecamtiv mecarbil	11689883	1	STANFORD	1
Trametinib	11707110	58	YALE-PDAC;STANFORD;DECREASE;YALE-TNBC	4
MLN-8054	11712649	1	STANFORD	1
PF-00562271 free base	11713159	96	MIT-MELANOMA;STANFORD	2
PHA-767491	11715767	1	STANFORD	1
GDC-0879	11717001	1	STANFORD	1
Deoxyarbutin	11745519	1	STANFORD	1
Losartan potassium	11751549	1	STANFORD	1
BX-912	11754511	1	STANFORD	1
Empagliflozin	11949646	1	STANFORD	1
Sodium nitroprusside	11953895	1	STANFORD	1
Onalespib	11955716	1	STANFORD	1
Rabusertib	11955855	1	STANFORD	1
Naftopidil dihydrochloride	11957660	1	STANFORD	1
PD128907 Hydrochloride	11957668	1	STANFORD	1
SB-269970 hydrochloride	11957684	1	STANFORD	1
WAY-100635 maleate salt	11957721	1	STANFORD	1
Veliparib	11960529	122	MIT-MELANOMA;MERCK;STANFORD;YALE-TNBC	4
Dactolisib	11977753	107	MIT-MELANOMA;STANFORD;DECREASE	3
R406 Benzenesulfonate	11984591	1	STANFORD	1
Palomid 529	11998575	1	STANFORD	1
CHEMBL272357	12934390	1	STANFORD	1
Ulipristal	13559281	1	STANFORD	1
Astragaloside A	13943299	1	STANFORD	1
Ractopamine hydrochloride	14010333	1	STANFORD	1
Curcumol	14240392	1	STANFORD	1
Tosedostat	15547703	2	STANFORD;DECREASE	2
Enzalutamide	15951529	1	STANFORD	1
MRK-003	15953832	37	MERCK	1
Ku-60019	15953870	1	STANFORD	1
Gsk-461364	15983966	1	STANFORD	1
Macitentan	16004692	1	STANFORD	1
Amg-517	16007367	1	STANFORD	1
Barasertib	16007391	1	STANFORD	1
Nvp-tae 684	16038120	98	MIT-MELANOMA;STANFORD;YALE-TNBC	3
A-803467	16038374	1	STANFORD	1
Enmd-2076	16041424	96	MIT-MELANOMA;STANFORD	2
Cleocin	16051951	1	STANFORD	1
Clindamycin palmitate hydrochloride	16052038	1	STANFORD	1
HBX-41108	16065773	6	YALE-TNBC	1
GW3965 HCl	16078973	1	STANFORD	1
MRS-2578	16078986	1	STANFORD	1
Aminofurazanyl-azabenzimidazole 6n	16095342	1	DECREASE	1
Motesanib diphosphate	16097729	1	STANFORD	1
Golvatinib	16118392	1	STANFORD	1
PF-562271 besylate	16118986	1	STANFORD	1
Voxtalisib	16123056	1	STANFORD	1
Tak-901	16124208	2	STANFORD;DECREASE	2
Daptomycin	16134395	1	STANFORD	1
Cct-129202	16202152	1	STANFORD	1
Quinine monohydrochloride dihydrate	16211283	1	STANFORD	1
Talc	16211421	1	STANFORD	1
GW-441756	16219401	96	MIT-MELANOMA;STANFORD	2
MK-801	16219612	1	STANFORD	1
Morin hydrate	16219651	1	STANFORD	1
U0126-EtOH	16220066	1	STANFORD	1
Ivacaftor	16220172	1	STANFORD	1
MK-8776	16224745	37	MERCK	1
AdipoRon	16307093	1	STANFORD	1
Buparlisib	16654980	1	STANFORD	1
Azd-1480	16659841	39	YALE-PDAC	1
Azd8330	16666708	1	STANFORD	1
Tetrahydropapaverine hydrochloride	16667431	1	STANFORD	1
Lumacaftor	16678941	1	STANFORD	1
Obatoclax mesylate	16681698	7	STANFORD;YALE-TNBC	2
Stibogluconate	16683013	96	MIT-MELANOMA	1
Milciclib	16718576	1	STANFORD	1
Pevonedistat	16720766	42	YALE-PDAC;YALE-TNBC	2
TG-101209	16722832	1	STANFORD	1
Fedratinib	16722836	1	STANFORD	1
Gsk-690693	16725726	7	STANFORD;YALE-TNBC	2
BIIB-021	16736529	2	STANFORD;DECREASE	2
Ku-0063794	16736978	96	MIT-MELANOMA;STANFORD	2
NVP-BHG712	16747388	1	STANFORD	1
AZD-5438	16747683	1	STANFORD	1
Rac1 Inhibitor	16759159	1	STANFORD	1
Pravastatin sodium	16759173	1	STANFORD	1
JSH-23	16760588	1	STANFORD	1
Sodium salicylate	16760658	1	STANFORD	1
LDN-57444	16760696	1	STANFORD	1
Sodium valproate	16760703	1	STANFORD	1
TG-100713	17751063	1	STANFORD	1
CCT-128930	17751819	1	STANFORD	1
PF-04217903	17754438	96	MIT-MELANOMA;STANFORD	2
Pictilisib	17755052	43	YALE-PDAC;STANFORD;DECREASE;YALE-TNBC	4
Desmethyl Erlotinib	18924996	1	STANFORD	1
l-(+)-Rhamnose monohydrate	20849066	1	STANFORD	1
STF-118804	20916937	1	STANFORD	1
Icotinib	22024915	1	STANFORD	1
PH-797804	22049997	1	STANFORD	1
Vatalanib dihydrochloride	22386467	1	STANFORD	1
ZM 323881 hydrochloride	22624897	1	STANFORD	1
KW-2478	23116322	1	STANFORD	1
GSK-1059615	23582824	1	STANFORD	1
Tie2 kinase inhibitor	23625762	96	MIT-MELANOMA;STANFORD	2
Tirbanibulin	23635314	2	STANFORD;DECREASE	2
Onx-0914	23642227	1	STANFORD	1
Riviciclib hydrochloride	23643975	1	STANFORD	1
PF-429242	23661637	6	YALE-TNBC	1
Mesna	23662354	1	STANFORD	1
Amoxicillin sodium	23663126	1	STANFORD	1
Novobiocin sodium	23663939	1	STANFORD	1
Amfenac sodium hydrate	23663941	1	STANFORD	1
Tianeptine sodium	23663953	1	STANFORD	1
Divalproex sodium	23663956	1	STANFORD	1
Sulbactam sodium	23663973	1	STANFORD	1
Fluvastatin sodium	23663976	1	STANFORD	1
Ampicillin sodium	23663979	1	STANFORD	1
Montelukast sodium	23663996	1	STANFORD	1
Tolmetin sodium	23665411	1	STANFORD	1
Liothyronine sodium	23666110	1	STANFORD	1
Piperacillin sodium	23666879	1	STANFORD	1
Sodium ascorbate	23667548	1	STANFORD	1
Dicloxacillin sodium	23667628	1	STANFORD	1
Nafcillin sodium	23667630	1	STANFORD	1
Diclofenac potassium	23667642	1	STANFORD	1
Sodium nitrite	23668193	1	STANFORD	1
Penicillin G sodium	23668834	1	STANFORD	1
Potassium canrenoate	23671691	1	STANFORD	1
Cloxapen	23675743	1	STANFORD	1
Closantel sodium	23683671	1	STANFORD	1
Azlin	23685176	1	STANFORD	1
Mezlocillin sodium	23685177	1	STANFORD	1
Bromfenac sodium	23693301	1	STANFORD	1
Sodium 3-(3,4-dihydroxyphenyl)-2-hydroxypropanoate	23711819	1	STANFORD	1
Darunavir ethanolate	23725083	1	STANFORD	1
Olaparib	23725625	2	STANFORD;DECREASE	2
PLX-4720	24180719	96	MIT-MELANOMA;STANFORD	2
Sodium 4-aminohippurate hydrate	24211921	1	STANFORD	1
VUF-10166	24278976	1	STANFORD	1
Scopine hydrochloride	24720972	1	STANFORD	1
Lcl-161	24737642	1	DECREASE	1
Allitinib	24739943	1	STANFORD	1
MK-5108	24748204	37	MERCK;STANFORD	2
Silmitasertib	24748573	96	MIT-MELANOMA;STANFORD	2
PCI-34051	24753719	1	STANFORD	1
Cudc-101	24756910	1	STANFORD	1
Amg-458	24764449	1	STANFORD	1
A-922500	24768261	1	STANFORD	1
Devimistat	24770514	1	STANFORD	1
Alisertib	24771867	43	YALE-PDAC;STANFORD;YALE-TNBC	3
Snx-2112	24772860	1	STANFORD	1
Sonidegib	24775005	7	STANFORD;YALE-TNBC	2
Vismodegib	24776445	249	NCI-ALMANAC;MIT-MELANOMA;YALE-TNBC;STANFORD	4
Sgx-523	24779724	1	STANFORD	1
Bms-754807	24785538	9	STANFORD;DECREASE;YALE-TNBC	3
Ipatasertib	24788740	4	STANFORD;DECREASE	2
Bms-777607	24794418	1	STANFORD	1
SGI-1776	24795070	1	STANFORD	1
Lomibuvir	24798764	1	STANFORD	1
Delanzomib	24800541	1	STANFORD	1
Canagliflozin	24812758	1	STANFORD	1
Ibrutinib	24821094	1	STANFORD	1
Ponatinib	24826799	2	STANFORD;DECREASE	2
AMG-900	24856041	1	STANFORD	1
Adavosertib	24856436	148	MIT-MELANOMA;MERCK;YALE-PDAC;STANFORD;YALE-TNBC	5
Fasiglifam	24857286	1	STANFORD	1
DNA Methyltransferase Inhibitor II	24858111	1	STANFORD	1
SCH-772984	24866313	1	DECREASE	1
Apalutamide	24872560	1	STANFORD	1
Quizartinib	24889392	1	STANFORD	1
MGCD-265 analog	24901704	1	STANFORD	1
PP121	24905142	1	STANFORD	1
PIK-294	24905149	1	STANFORD	1
Niraparib	24958200	37	MERCK	1
TAK-733	24963252	1	STANFORD	1
MK-2206	24964624	148	MIT-MELANOMA;MERCK;YALE-PDAC;YALE-TNBC	4
Suvorexant	24965990	1	STANFORD	1
Navitoclax	24978538	99	MIT-MELANOMA;STANFORD;DECREASE;YALE-TNBC	4
MK-8245	24988881	1	STANFORD	1
SNS-314 Mesylate	24995523	1	STANFORD	1
SNS-314	24995524	96	MIT-MELANOMA	1
Unii-R1J57sta6O	24996872	1	STANFORD	1
UPF-1069	25015515	1	STANFORD	1
JZL-184	25021165	96	MIT-MELANOMA;STANFORD	2
BI-D1870	25023738	98	STANFORD;MIT-MELANOMA;YALE-TNBC	3
PF-04691502	25033539	1	STANFORD	1
Momelotinib	25062766	7	STANFORD;YALE-TNBC	2
Rebastinib	25066467	1	STANFORD	1
Oprozomib	25067547	1	STANFORD	1
AZ-960	25099184	1	STANFORD	1
Cabozantinib	25102847	121	YALE-TNBC;STANFORD	2
Golgicide A	25113626	1	STANFORD	1
GSK-1904529A	25124816	1	STANFORD	1
Ruxolitinib	25126798	173	NCI-ALMANAC;MIT-MELANOMA;STANFORD	3
Capmatinib	25145656	1	STANFORD	1
Cobicistat	25151504	1	STANFORD	1
CCT-137690	25154041	1	STANFORD	1
Daclatasvir	25154714	1	STANFORD	1
PF-3845	25154867	1	STANFORD	1
Omipalisib	25167777	1	STANFORD	1
GSK-1838705A	25182616	1	STANFORD	1
Ixazomib	25183872	1	STANFORD	1
Capivasertib	25227436	1	STANFORD	1
WAY-600	25229526	1	STANFORD	1
SRT1720 HCl	25232708	1	STANFORD	1
Apitolisib	25254071	1	STANFORD	1
Wye-125132	25260757	1	STANFORD	1
Vistusertib	25262792	1	STANFORD	1
AZD-8055	25262965	40	YALE-PDAC;STANFORD	2
ARRY-380 Analog	42598643	1	STANFORD	1
Synephrine hydrochloride	42609626	1	STANFORD	1
Vemurafenib	42611257	100	NCI-ALMANAC;STANFORD;YALE-TNBC	3
QS-11	42623900	96	MIT-MELANOMA	1
CZC-24832	42623951	1	STANFORD	1
A66	42636535	1	STANFORD	1
Foretinib	42642645	43	YALE-PDAC;STANFORD;YALE-TNBC	3
Varlitinib	42642648	1	STANFORD	1
AZD-6482	44137675	1	STANFORD	1
MK-2461	44137946	1	STANFORD	1
2,4-Bisanilinopyrimidine, 10	44139710	1	STANFORD	1
BMS-794833	44155856	1	STANFORD	1
Refametinib	44182295	1	DECREASE	1
Pimasertib	44187362	1	STANFORD	1
VU-0361737	44191096	1	STANFORD	1
PF-04929113	44195571	1	STANFORD	1
AZD-2461	44199317	1	STANFORD	1
NVP-BVU972	44206063	1	STANFORD	1
Wye-354	44219749	1	STANFORD	1
Cathepsin inhibitor 1	44224135	1	STANFORD	1
PHT-427	44240850	1	STANFORD	1
ML133 hydrochloride	44247466	1	STANFORD	1
LY-2811376	44251605	1	STANFORD	1
Vinorelbine	44424639	115	NCI-ALMANAC;MERCK;YALE-TNBC	3
Dabrafenib	44462760	1	STANFORD	1
IWR-1-endo	44483163	1	STANFORD	1
Gedatolisib	44516953	1	STANFORD	1
WZ-3146	44607360	1	STANFORD	1
WZ4002	44607530	7	STANFORD;YALE-TNBC	2
WZ-8040	44607531	1	STANFORD	1
PF-3644022	44631903	6	YALE-TNBC	1
Org27569	44828492	1	STANFORD	1
Apatinib Mesylate	45139106	1	STANFORD	1
PIK-75 Hydrochloride	45265864	1	STANFORD	1
Skepinone-L	45279963	1	STANFORD	1
Vonoprazan Fumarate	45375887	1	STANFORD	1
Sapanisertib	45375953	1	STANFORD	1
FT-0655530	45489809	1	STANFORD	1
K02288	46173038	1	STANFORD	1
Pha-793887	46191454	1	STANFORD	1
StemRegenin 1	46199207	1	STANFORD	1
Tezacaftor	46199646	1	STANFORD	1
TAK-632	46209401	1	STANFORD	1
Thiazovivin	46209426	1	STANFORD	1
Gandotinib	46213929	1	STANFORD	1
Bemcentinib	46215462	1	DECREASE	1
GSK2334470	46215815	39	YALE-PDAC	1
Pacritinib	46216796	1	STANFORD	1
GSK-0660	46233311	96	MIT-MELANOMA	1
SCH-900776	46239015	1	STANFORD	1
AZ-20	46244454	1	STANFORD	1
LY-2608204	46832368	1	STANFORD	1
Esomeprazole Sodium	46853837	1	STANFORD	1
Avagacestat	46883536	1	STANFORD	1
GSK-1070916	46885626	1	STANFORD	1
Gynostemma Extract	46887681	1	STANFORD	1
AZD-3514	46893585	1	STANFORD	1
JQ1 Compound	46907787	43	YALE-PDAC;STANFORD;YALE-TNBC	3
Jnj-38877605	46911863	1	STANFORD	1
Dinaciclib	46926350	38	MERCK;STANFORD;DECREASE	3
LGK-974	46926973	1	STANFORD	1
MK-2206 dihydrochloride	46930998	1	STANFORD	1
Adl-5859	46931003	1	STANFORD	1
P22077	46931953	1	STANFORD	1
VU-0364439	46934289	1	STANFORD	1
Gdc-0152	46940575	1	STANFORD	1
Molibresib	46943432	1	STANFORD	1
BIX 01294 Trihydrochloride	46945860	1	STANFORD	1
BTZ043 Racemate	49769085	1	STANFORD	1
CH5132799	49784945	1	STANFORD	1
Alectinib	49806720	7	STANFORD;YALE-TNBC	2
Birinapant	49836020	1	STANFORD	1
Torin 1	49836027	1	STANFORD	1
Evacetrapib	49836058	1	STANFORD	1
Unii-2CQ62iwb67	49837968	1	STANFORD	1
Venetoclax	49846579	40	YALE-PDAC;STANFORD;DECREASE	3
Pracinostat	49855250	1	STANFORD	1
BS-181 hydrochloride	49867928	1	STANFORD	1
RO4929097	49867930	6	YALE-TNBC	1
Nattokinase	49867936	1	STANFORD	1
405554-55-4	49867937	1	STANFORD	1
S-Ruxolitinib	50878566	1	STANFORD	1
Duvelisib	50905713	1	STANFORD	1
VE-821	51000408	1	STANFORD	1
EHop-016	51031035	1	STANFORD	1
GZD-824	51038269	1	STANFORD	1
Azd4547	51039095	7	STANFORD;YALE-TNBC	2
Allapinine	51346120	1	STANFORD	1
PRX-08066 maleic acid	51348293	1	STANFORD	1
Torin 2	51358113	1	STANFORD	1
PF-4708671	51371303	1	STANFORD	1
I-Bet151	52912189	1	STANFORD	1
Infigratinib	53235510	1	STANFORD	1
PIK-293	53245636	1	STANFORD	1
Vinflunine Tartrate	53245637	1	STANFORD	1
Ricolinostat	53340666	1	STANFORD	1
PF-04880594	53356806	1	STANFORD	1
CHIR-98014	53396311	1	STANFORD	1
KPT-185	53495165	1	STANFORD	1
Fimepinostat	54575456	1	STANFORD	1
Ascorbic acid	54670067	1	STANFORD	1
Raltegravir	54671008	1	STANFORD	1
Oxytetracycline	54675779	1	STANFORD	1
Piroxicam	54676228	1	STANFORD	1
Lfm-a13	54676905	96	MIT-MELANOMA	1
Meloxicam	54677470	1	STANFORD	1
Laquinimod	54677946	1	STANFORD	1
Tenoxicam	54677971	1	STANFORD	1
Bephenium hydroxynaphthoate	54678490	1	STANFORD	1
Gimeracil	54679224	1	STANFORD	1
Ascorbyl palmitate	54680660	1	STANFORD	1
Bms-707035	54682040	1	STANFORD	1
Teriflunomide	54684141	1	STANFORD	1
Methacycline hydrochloride	54685047	1	STANFORD	1
IOX2	54685215	1	STANFORD	1
Doxycycline hydrochloride	54685920	1	STANFORD	1
Doryx	54686183	1	STANFORD	1
Tigecycline	54686904	1	STANFORD	1
Lornoxicam	54690031	1	STANFORD	1
MK-2048	54698642	1	STANFORD	1
Tetracycline hydrochloride	54704426	1	STANFORD	1
A-769662	54708532	96	MIT-MELANOMA;STANFORD	2
Dolutegravir	54726191	1	STANFORD	1
HMTase Inhibitor IX	54766613	1	STANFORD	1
AZD-3463	56599293	1	STANFORD	1
Agi-5198	56645356	1	STANFORD	1
Alpelisib	56649450	40	YALE-PDAC;STANFORD	2
RGFP-966	56650312	1	STANFORD	1
RG-2833	56654642	1	STANFORD	1
Vortioxetine hydrobromide	56843850	1	STANFORD	1
Agerafenib	56846693	1	STANFORD	1
PRT062607 hydrochloride	56948527	1	STANFORD	1
GSK-2636771	56949517	1	STANFORD	1
PF-5274857	56956240	1	STANFORD	1
SGC-0946	56962337	1	STANFORD	1
TCS-401 Hydrochloride	56972185	96	MIT-MELANOMA	1
BX 513 hydrochloride	56972186	6	YALE-TNBC	1
AZ-3146	56973724	1	STANFORD	1
Rociletinib	57335384	1	STANFORD	1
Tubastatin A hydrochloride	57336514	1	STANFORD	1
BGT-226 maleate	57336745	1	STANFORD	1
CEP-33779	57336812	1	STANFORD	1
NVP-BSK805 2HCl	57339395	1	STANFORD	1
Pinometostat	57345410	1	STANFORD	1
Ceritinib	57379345	1	STANFORD	1
Alk-IN-1	57390074	1	STANFORD	1
Wnt-C59	57519544	1	STANFORD	1
BMS-833923	57662985	1	STANFORD	1
XL-888	57748689	1	STANFORD	1
XL019	57990869	1	STANFORD	1
Spebrutinib	59174488	1	STANFORD	1
CNX-774	59174579	1	STANFORD	1
Gdc-0349	59239165	1	STANFORD	1
Berzosertib	59472121	1	STANFORD	1
XL-388	59604787	1	STANFORD	1
MK-4541	59691338	37	MERCK	1
RKI-1447	60138149	1	STANFORD	1
EPZ-005687	60160561	1	STANFORD	1
Valnemulin hydrochloride	60195218	1	STANFORD	1
Tylan soluble	60196281	1	STANFORD	1
NLG919	66558287	1	STANFORD	1
Tazemetostat	66558664	1	STANFORD	1
EPZ004777 hydrochloride	67811385	1	STANFORD	1
SSR128129E	68853159	1	STANFORD	1
PFI-1	71271629	1	STANFORD	1
SAR131675	71295845	1	STANFORD	1
CYP3cide	71315139	1	STANFORD	1
Selinexor	71481097	1	STANFORD	1
KPT-276	71496742	1	STANFORD	1
Nms-873	71521142	1	STANFORD	1
Abemaciclib mesylate	71576678	1	STANFORD	1
Porcn Inhibitor III	71601111	1	STANFORD	1
LY-3009120	71721540	1	DECREASE	1
GSK J4 HCl	71729974	1	STANFORD	1
ETP-46464	72199292	1	STANFORD	1
WZ-4003	72200024	1	STANFORD	1
Sgc-cbp30	72201027	1	STANFORD	1
UNC-1999	72551585	1	STANFORD	1
AZ-191	72716071	1	STANFORD	1
UNC-2250	73211763	1	STANFORD	1
TH588	73389731	1	VISAGE	1
ONC-201	73777259	1	STANFORD	1
Oligomycins	78358496	42	YALE-PDAC;YALE-TNBC	2
Nanchangmycin	86278937	1	STANFORD	1
BIX-02188	135398492	1	STANFORD	1
AT-9283	135398495	1	STANFORD	1
Dovitinib	135398510	126	MIT-MELANOMA;YALE-PDAC;STANFORD;YALE-TNBC	4
Acyclovir	135398513	1	STANFORD	1
Osi-027	135398516	1	STANFORD	1
Guanosine	135398635	1	STANFORD	1
Inosine	135398641	1	STANFORD	1
Rifampicin	135398735	1	STANFORD	1
Clozapine	135398737	1	STANFORD	1
Didanosine	135398739	1	STANFORD	1
Ganciclovir	135398740	1	STANFORD	1
Valacyclovir hydrochloride	135398741	1	STANFORD	1
Rifabutin	135398743	1	STANFORD	1
Olanzapine	135398745	1	STANFORD	1
Penciclovir	135398748	1	STANFORD	1
CHIR-124	135399748	1	STANFORD	1
Raltitrexed	135400182	1	STANFORD	1
Bms-265246	135402864	1	STANFORD	1
8-Azaguanine	135403646	1	STANFORD	1
Priftin	135403821	1	STANFORD	1
Azilsartan medoxomil	135409642	1	STANFORD	1
Anagrelide hydrochloride	135413494	1	STANFORD	1
Olsalazine sodium	135413505	1	STANFORD	1
Sildenafil citrate	135413523	1	STANFORD	1
Valganciclovir hydrochloride	135413534	1	STANFORD	1
Aprepitant	135413536	1	STANFORD	1
Vardenafil hydrochloride trihydrate	135413545	1	STANFORD	1
Azilsartan	135415867	1	STANFORD	1
XAV-939	135418940	98	MIT-MELANOMA;STANFORD;YALE-TNBC	3
Tyrphostin AG 879	135419190	1	STANFORD	1
Pac-1	135421197	1	STANFORD	1
SB-590885	135421339	1	STANFORD	1
Hesperadin	135421442	1	STANFORD	1
Nintedanib	135423438	1	DECREASE	1
Bms-536924	135440466	96	MIT-MELANOMA	1
Eltrombopag	135449332	1	STANFORD	1
Alizapride hydrochloride	135497066	1	STANFORD	1
Carbadox	135511839	1	STANFORD	1
Entecavir hydrate	135526609	1	STANFORD	1
Dynasore	135533054	1	STANFORD	1
Luminespib	135539077	1	STANFORD	1
AZD-1080	135564570	1	STANFORD	1
Ivemend	135564864	1	STANFORD	1
Ganetespib	135564985	1	STANFORD	1
IOWH032	135565181	1	STANFORD	1
PF-477736	135565545	1	STANFORD	1
PP242	135565635	1	STANFORD	1
BIX-02189	135659062	1	STANFORD	1
Carbazochrome sodium sulfonate	135705561	1	STANFORD	1
Dovitinib dilactic acid	135985126	1	STANFORD	1
Thiamet G	136240571	1	STANFORD	1
